# Supplementary material for: Methyl 2-{[2,8-bis­(trifluoro­meth­yl)quinolin-4-yl]­oxy}acetate
Source: Acta Crystallogr Sect E Struct Rep Online. 2011 Jan 12;67(Pt 2):o321. doi: 10.1107/S1600536811000328 (PMC3051653; doi:10.1107/S1600536811000328)
Supplement: Supplementary file 2 [file e-67-0o321-Isup2.hkl]

# 
# h,k,l, Fc-squared, Fo-squared, sigma(Fo-squared) and status flag 
# 
data_I
_shelx_title ' X in P2(1)/c' 
_shelx_refln_list_code          4 
_shelx_F_calc_maximum      186.25 
_exptl_crystal_F_000       712.00 
_reflns_d_resolution_high  0.8302 
 
loop_ 
 _symmetry_equiv_pos_as_xyz 
 'x, y, z' 
 '-x, y+1/2, -z+1/2' 
 '-x, -y, -z' 
 'x, -y-1/2, z-1/2' 
 
_cell_length_a     4.6980 
_cell_length_b    20.5490 
_cell_length_c    15.1760 
_cell_angle_alpha  90.000 
_cell_angle_beta   95.740 
_cell_angle_gamma  90.000 
 
_shelx_F_squared_multiplier     1.000 
 
loop_ 
 _refln_index_h 
 _refln_index_k 
 _refln_index_l 
 _refln_F_squared_calc 
 _refln_F_squared_meas 
 _refln_F_squared_sigma 
 _refln_observed_status 
   1   0   0    15709.34    14977.21    195.17 o 
   2   0   0     5806.16     6548.96     41.52 o 
   3   0   0      622.36      620.97     17.34 o 
   4   0   0       52.97       40.46      6.99 o 
   5   0   0        8.37       10.68      6.74 o 
   1   1   0      691.13      752.08     10.65 o 
   2   1   0     1199.71     1145.01     17.77 o 
   3   1   0       75.14       67.48      6.28 o 
   4   1   0        0.18        3.57      4.85 o 
   5   1   0       17.30       25.35      8.08 o 
   0   2   0     8139.36     7993.34    109.30 o 
   1   2   0     3292.09     3098.39     22.03 o 
   2   2   0      560.31      585.22     12.95 o 
   3   2   0      366.30      335.26     14.22 o 
   4   2   0       50.64       35.94      7.26 o 
   5   2   0        1.81        2.39      6.76 o 
   1   3   0    10748.60    10595.96    177.98 o 
   2   3   0      318.07      299.61      9.47 o 
   3   3   0      110.81      134.98      8.11 o 
   4   3   0       69.79       66.93      7.58 o 
   5   3   0        0.02        4.04      7.57 o 
   0   4   0      525.32      541.03     10.56 o 
   1   4   0        2.96        5.04      2.38 o 
   2   4   0      955.68      780.55     15.03 o 
   3   4   0       27.33       14.49      4.96 o 
   4   4   0       56.41       67.01      6.11 o 
   5   4   0        2.37        4.81      8.03 o 
   1   5   0      807.97      817.24     13.37 o 
   2   5   0      168.15      180.24      7.92 o 
   3   5   0       60.55       65.74      6.17 o 
   4   5   0        5.17        5.33      5.74 o 
   5   5   0       77.63       71.00     11.04 o 
   0   6   0      964.50     1055.82     15.10 o 
   1   6   0       12.77       12.63      2.38 o 
   2   6   0      117.32      105.72      6.51 o 
   3   6   0      512.63      437.62     14.68 o 
   4   6   0       39.70       47.82      6.85 o 
   5   6   0       91.88       68.89      9.71 o 
   1   7   0     3282.40     3420.42     29.27 o 
   2   7   0     1178.95     1155.18     20.24 o 
   3   7   0       13.74       14.98      4.34 o 
   4   7   0       34.84       43.30      7.71 o 
   5   7   0       13.67        0.00      6.88 o 
   0   8   0     2554.97     2642.82     26.99 o 
   1   8   0     2892.20     3035.30     29.11 o 
   2   8   0        4.34        8.55      3.97 o 
   3   8   0       31.69       31.06      5.84 o 
   4   8   0        1.11        6.41      6.41 o 
   5   8   0       36.07       32.51      8.15 o 
   1   9   0       17.86       17.77      4.46 o 
   2   9   0       32.21       31.12      4.53 o 
   3   9   0       52.47       41.33      6.34 o 
   4   9   0       34.42       30.08      7.78 o 
   5   9   0        0.31        1.64      5.48 o 
   0  10   0     4754.02     4511.08     38.75 o 
   1  10   0     1729.68     1899.94     26.03 o 
   2  10   0      518.39      451.57     14.35 o 
   3  10   0       26.16       24.02      5.75 o 
   4  10   0        7.51       14.19      6.49 o 
   5  10   0        1.62        4.18      7.42 o 
   1  11   0      260.94      248.08     10.97 o 
   2  11   0       11.36        4.66      4.11 o 
   3  11   0      548.06      481.67     18.09 o 
   4  11   0        3.52        0.72      6.40 o 
   5  11   0        0.33        7.55      6.03 o 
   0  12   0       14.40       27.21      4.75 o 
   1  12   0      180.30      157.67      9.78 o 
   2  12   0        2.83        5.42      4.94 o 
   3  12   0       53.63       61.48      7.91 o 
   4  12   0       15.58       15.12      6.96 o 
   1  13   0     1955.14     1879.84     30.26 o 
   2  13   0       35.35       47.47      6.36 o 
   3  13   0       36.00       28.84      7.63 o 
   4  13   0      222.54      206.56     14.66 o 
   0  14   0      180.20      193.28     10.38 o 
   1  14   0       67.29       55.14     10.76 o 
   2  14   0      125.70      144.30      9.83 o 
   3  14   0       72.25       74.38      9.36 o 
   4  14   0       37.46       25.43      8.72 o 
   1  15   0        0.40        4.08      4.84 o 
   2  15   0       16.13       28.27      5.40 o 
   3  15   0       87.22       74.38      9.65 o 
   4  15   0       26.10       16.65      7.38 o 
   0  16   0       20.04       18.71      5.84 o 
   1  16   0        0.94        7.80      4.62 o 
   2  16   0       68.72       44.92      9.08 o 
   3  16   0       10.50        0.73      5.92 o 
   4  16   0        2.13       17.15      6.20 o 
   1  17   0       36.80       50.10      6.74 o 
   2  17   0       32.53       30.49      7.39 o 
   3  17   0       18.92       19.99      6.40 o 
   4  17   0        0.07        3.36      6.95 o 
   0  18   0      356.48      439.40     18.11 o 
   1  18   0       77.92       93.74      9.48 o 
   2  18   0       98.72      103.82     10.00 o 
   3  18   0        0.32        7.72      5.87 o 
   1  19   0       65.94       74.86      9.52 o 
   2  19   0       16.93        2.17      7.32 o 
   3  19   0        1.04        8.03      5.10 o 
   0  20   0      106.05      130.96     11.66 o 
   1  20   0       37.30       43.36      9.44 o 
   2  20   0       52.22       42.60      9.70 o 
   3  20   0        5.73        1.64      6.26 o 
   1  21   0       21.55       18.96      8.67 o 
   2  21   0        1.49        0.82      6.31 o 
   0  22   0       63.24       61.71      8.37 o 
   1  22   0       17.70       24.80      6.74 o 
   2  22   0       18.76       20.25      7.74 o 
   1  23   0       25.31       35.15      6.58 o 
   2  23   0       18.41       18.33      8.41 o 
   0  24   0        0.95        2.52      6.30 o 
   1  24   0        1.03        7.03      7.03 o 
  -5   1   1       23.34       16.53      9.10 o 
  -4   1   1        3.14       10.93      5.41 o 
  -3   1   1      728.55      602.18     17.49 o 
  -2   1   1     1309.08     1077.10     18.71 o 
  -1   1   1       58.17       61.05      2.80 o 
   0   1   1     1918.14     2006.94     41.38 o 
   1   1   1      218.56      198.78      7.34 o 
   2   1   1      535.75      472.16     11.79 o 
   3   1   1        3.88        2.48      0.84 o 
   4   1   1        0.30        0.60      5.81 o 
   5   1   1       20.31       14.17      9.09 o 
  -5   2   1       18.06       19.95      7.02 o 
  -4   2   1      193.29      184.33     12.69 o 
  -3   2   1      816.22      820.78     20.29 o 
  -2   2   1      153.96      138.83      6.89 o 
  -1   2   1        0.52        3.92      1.72 o 
   0   2   1     3868.99     4121.68     56.97 o 
   1   2   1    18268.06    18167.59    229.94 o 
   2   2   1       20.83       34.89      4.04 o 
   3   2   1     1177.98     1211.07     23.63 o 
   4   2   1       79.53       75.32      9.58 o 
   5   2   1       71.08       81.53     11.16 o 
  -5   3   1       49.63       56.32     10.79 o 
  -4   3   1       16.76       27.90      7.53 o 
  -3   3   1       38.12       36.07      6.17 o 
  -2   3   1     1192.71     1232.72     20.54 o 
  -1   3   1      976.63     1174.20     14.90 o 
   0   3   1       42.43       39.24      1.75 o 
   1   3   1     6346.58     6429.09    141.66 o 
   2   3   1     1282.65     1275.73     19.68 o 
   3   3   1       18.21       18.33      4.03 o 
   4   3   1       21.53       14.97      6.67 o 
   5   3   1       12.98       18.52      8.21 o 
  -5   4   1       97.46      113.36     13.41 o 
  -4   4   1        8.03        6.44      5.82 o 
  -3   4   1      121.76      102.10      8.66 o 
  -2   4   1      864.28      868.53     17.55 o 
  -1   4   1      306.87      291.53      8.90 o 
   0   4   1    10159.98     9221.68    108.94 o 
   1   4   1      194.48      221.45      6.94 o 
   2   4   1     3778.40     3751.91     33.04 o 
   3   4   1       25.24       28.76      4.39 o 
   4   4   1       84.38       87.29     10.12 o 
   5   4   1        0.39        9.25      6.14 o 
  -5   5   1      395.09      405.80     23.36 o 
  -4   5   1      101.58      118.79     10.40 o 
  -3   5   1      337.02      371.92     15.30 o 
  -2   5   1      413.15      391.84     12.47 o 
  -1   5   1       49.38       51.63      3.91 o 
   0   5   1     2999.27     3142.66     58.39 o 
   1   5   1     2590.46     2862.78     24.85 o 
   2   5   1     4062.36     4438.03     36.60 o 
   3   5   1       12.01       14.05      4.04 o 
   4   5   1      129.98      140.58     11.81 o 
   5   5   1      100.18       97.78     11.88 o 
  -5   6   1      388.36      410.86     22.64 o 
  -4   6   1      309.36      281.33     16.16 o 
  -3   6   1       99.44      105.35      9.93 o 
  -2   6   1      260.66      301.75     11.33 o 
  -1   6   1       30.09       38.10      3.37 o 
   0   6   1        3.11        3.76      1.82 o 
   1   6   1      208.10      179.78      6.70 o 
   2   6   1      109.75      108.44      8.04 o 
   3   6   1       20.85       29.52      5.15 o 
   4   6   1       32.04       37.21      7.01 o 
   5   6   1       70.68       68.46     11.39 o 
  -5   7   1       57.36       57.24     11.80 o 
  -4   7   1       32.18       43.44     11.96 o 
  -3   7   1       22.19       30.41      8.27 o 
  -2   7   1      410.75      427.15     13.40 o 
  -1   7   1       57.33       34.49      3.94 o 
   0   7   1       43.17       39.30      2.47 o 
   1   7   1      107.65      114.22      5.97 o 
   2   7   1     1265.30     1336.23     21.82 o 
   3   7   1       87.38       92.87      8.03 o 
   4   7   1        0.05        1.35      6.05 o 
   5   7   1        3.62        8.50      8.01 o 
  -5   8   1       47.07       48.28     12.29 o 
  -4   8   1      294.30      328.23     19.93 o 
  -3   8   1      340.09      322.64     17.18 o 
  -2   8   1      383.42      360.91     12.60 o 
  -1   8   1       32.51       31.35      3.95 o 
   0   8   1     1272.85     1291.57     22.56 o 
   1   8   1      635.90      693.09     14.62 o 
   2   8   1        9.48        0.31      4.25 o 
   3   8   1      148.68      162.00      8.28 o 
   4   8   1       26.18       14.05      7.61 o 
   5   8   1       11.20       28.22      7.08 o 
  -5   9   1        0.05        1.01      8.00 o 
  -4   9   1      229.00      275.40     19.17 o 
  -3   9   1       23.24       17.99      7.12 o 
  -2   9   1      129.27      128.55      7.90 o 
  -1   9   1      117.09      119.34      7.53 o 
   0   9   1      223.04      227.74      6.17 o 
   1   9   1     1284.33     1120.50     19.40 o 
   2   9   1       18.29        9.81      4.51 o 
   3   9   1       52.37       54.32      6.78 o 
   4   9   1      139.12      145.60     13.08 o 
   5   9   1        0.02        9.50      6.25 o 
  -5  10   1       11.13       13.70      8.68 o 
  -4  10   1       59.77       80.32     10.39 o 
  -3  10   1      108.66      108.52     10.33 o 
  -2  10   1     1128.85     1075.71     22.96 o 
  -1  10   1     5188.09     5266.46     43.48 o 
   0  10   1      669.73      580.38     10.06 o 
   1  10   1     1235.17     1369.94     22.28 o 
   2  10   1      375.84      337.96     12.49 o 
   3  10   1       16.76       19.23      5.35 o 
   4  10   1        3.98       12.72      6.23 o 
   5  10   1        4.29        4.32      7.05 o 
  -5  11   1        0.67        8.41      8.70 o 
  -4  11   1       17.61       15.01      9.14 o 
  -3  11   1      290.21      338.59     17.26 o 
  -2  11   1      111.82      112.78      9.92 o 
  -1  11   1     1037.49     1033.46     21.40 o 
   0  11   1       73.61       70.64      5.18 o 
   1  11   1       81.84       69.22      6.33 o 
   2  11   1      353.77      381.28     13.87 o 
   3  11   1       57.89       71.84      8.72 o 
   4  11   1       43.52       40.78      8.29 o 
   5  11   1        0.58        7.17      7.17 o 
  -4  12   1       46.75       65.49      9.64 o 
  -3  12   1      138.09      136.92     12.80 o 
  -2  12   1      272.09      278.53     12.44 o 
  -1  12   1      106.96      113.18      8.88 o 
   0  12   1       12.74        7.64      2.50 o 
   1  12   1      954.72      897.54     19.94 o 
   2  12   1      181.46      185.24     10.52 o 
   3  12   1      154.55      166.71     11.48 o 
   4  12   1       23.97       18.08      6.94 o 
  -4  13   1       18.13        5.91      8.08 o 
  -3  13   1      157.70      154.95     12.81 o 
  -2  13   1        5.81        3.67      3.84 o 
  -1  13   1        0.18        0.00      5.06 o 
   0  13   1      104.26      124.57      9.37 o 
   1  13   1      121.69      117.44      8.35 o 
   2  13   1        1.64        4.01      4.32 o 
   3  13   1        2.99        3.05      0.48 o 
   4  13   1        8.70        7.06      7.06 o 
  -4  14   1        5.78       10.21      7.84 o 
  -3  14   1        1.34        1.40      5.40 o 
  -2  14   1       90.39       66.61      8.42 o 
  -1  14   1      272.84      261.28     12.72 o 
   0  14   1      270.40      251.54      8.51 o 
   1  14   1       82.41       98.75      8.44 o 
   2  14   1        1.84        4.28      4.62 o 
   3  14   1       15.24        9.86      6.12 o 
   4  14   1        7.55        5.62      8.07 o 
  -4  15   1       50.78       47.18      9.71 o 
  -3  15   1       14.51       33.27      7.29 o 
  -2  15   1       33.53       34.42      6.17 o 
  -1  15   1      114.22      109.30     10.71 o 
   0  15   1      159.12      170.34      7.91 o 
   1  15   1      838.88      906.46     23.53 o 
   2  15   1       13.06        9.33      5.66 o 
   3  15   1      184.27      177.33     12.45 o 
   4  15   1      157.09      186.06     13.79 o 
  -4  16   1       38.11       31.87     10.18 o 
  -3  16   1        0.23        1.43      6.08 o 
  -2  16   1        1.46        3.70      5.21 o 
  -1  16   1      116.43      115.99     10.95 o 
   0  16   1      248.14      262.76      9.34 o 
   1  16   1      198.23      221.94     13.69 o 
   2  16   1      115.99      110.69     10.07 o 
   3  16   1        0.71        5.81      5.73 o 
   4  16   1       14.01       12.66      7.88 o 
  -4  17   1        2.77        2.60      6.47 o 
  -3  17   1       31.82       51.23      7.03 o 
  -2  17   1       77.09       67.81      9.86 o 
  -1  17   1      172.82      153.91     11.63 o 
   0  17   1      150.11      137.84      7.97 o 
   1  17   1       17.08       26.35      5.83 o 
   2  17   1        3.44        0.67      6.09 o 
   3  17   1       28.23       42.78      7.78 o 
   4  17   1        0.32        6.02      5.70 o 
  -3  18   1       13.99       13.16      7.59 o 
  -2  18   1        4.51        4.20      1.09 o 
  -1  18   1        8.24        7.39      7.39 o 
   0  18   1       31.71       24.53      5.56 o 
   1  18   1       35.09       33.03      6.31 o 
   2  18   1      275.24      279.63     16.43 o 
   3  18   1        7.53        0.00      7.81 o 
  -3  19   1        2.50        4.79      6.77 o 
  -2  19   1        0.24        5.72      6.53 o 
  -1  19   1      137.07      132.08     10.87 o 
   0  19   1       15.50       21.95      4.69 o 
   1  19   1       18.41       24.84      6.97 o 
   2  19   1        7.47       16.49      7.03 o 
   3  19   1        0.08        7.56      7.56 o 
  -3  20   1       10.08       15.39      6.62 o 
  -2  20   1      133.38      152.15     13.72 o 
  -1  20   1       22.30       21.99      9.38 o 
   0  20   1        0.33        2.06      4.09 o 
   1  20   1        7.07        1.50      5.63 o 
   2  20   1       59.69       67.97     10.35 o 
   3  20   1        1.05       13.72      4.95 o 
  -2  21   1        2.85        6.21      7.46 o 
  -1  21   1       91.33       72.39      9.33 o 
   0  21   1       35.42       29.58      5.35 o 
   1  21   1       58.78       60.53      9.92 o 
   2  21   1        6.87       22.38      5.16 o 
  -2  22   1       31.63       30.40      7.95 o 
  -1  22   1       11.47        2.34      8.20 o 
   0  22   1       53.92       59.52      6.27 o 
   1  22   1        1.68        5.83      7.29 o 
   2  22   1        1.22        4.32      7.68 o 
  -2  23   1       42.03       44.04      8.48 o 
  -1  23   1        1.10        2.43      6.75 o 
   0  23   1        8.82       14.34      5.11 o 
   1  23   1       11.07       12.14      6.78 o 
   2  23   1        0.10        3.51      6.37 o 
  -1  24   1        2.56        5.85      6.45 o 
   0  24   1       50.01       42.96      6.48 o 
   1  24   1        1.00        1.79      6.99 o 
  -5   0   2        0.64        6.69      8.13 o 
  -4   0   2       31.68       54.13      9.17 o 
  -3   0   2     1420.89     1367.22     28.75 o 
  -2   0   2       77.11       69.47      5.34 o 
  -1   0   2     2981.59     3275.51     23.47 o 
   0   0   2     3716.84     4608.30     65.57 o 
   1   0   2     1504.52     1828.55     17.54 o 
   2   0   2      196.38      201.70      7.75 o 
   3   0   2       14.15       12.67      4.04 o 
   4   0   2      163.10      152.04     11.06 o 
   5   0   2       54.88       47.57      9.03 o 
  -5   1   2        0.71        7.43      7.63 o 
  -4   1   2       54.07       61.82      9.28 o 
  -3   1   2      163.35      156.59     11.11 o 
  -2   1   2      454.57      480.47     11.86 o 
  -1   1   2     6253.64     6559.20    140.99 o 
   0   1   2     1049.86     1273.55     22.76 o 
   1   1   2     4898.77     5010.37    122.57 o 
   2   1   2       75.26       80.18      5.48 o 
   3   1   2       19.02       16.30      4.25 o 
   4   1   2       12.95        5.48      7.41 o 
   5   1   2        0.00        1.60      7.42 o 
  -5   2   2       46.53       49.06      9.78 o 
  -4   2   2       27.73       31.40      7.32 o 
  -3   2   2     1172.56     1055.39     23.95 o 
  -2   2   2      208.36      157.25      7.43 o 
  -1   2   2       31.33       24.12      2.63 o 
   0   2   2      506.48      521.15     12.11 o 
   1   2   2     6507.74     6889.45    148.53 o 
   2   2   2      130.70      146.11      7.19 o 
   3   2   2       58.97       64.22      7.12 o 
   4   2   2        0.02        0.00      5.11 o 
   5   2   2       62.89       60.58      9.70 o 
  -5   3   2       14.95        9.31      9.31 o 
  -4   3   2       56.92       60.83      8.56 o 
  -3   3   2      264.83      295.42     12.77 o 
  -2   3   2      101.82       85.78      6.60 o 
  -1   3   2      514.55      489.35      9.73 o 
   0   3   2      145.27      151.79      4.07 o 
   1   3   2    19070.79    17375.03    244.13 o 
   2   3   2        1.59        6.85      2.98 o 
   3   3   2      144.36      129.52     10.38 o 
   4   3   2        8.91        3.25      5.96 o 
   5   3   2        2.87        6.04      5.60 o 
  -5   4   2        2.05        7.91      7.91 o 
  -4   4   2      147.46      151.78     10.94 o 
  -3   4   2       15.31       11.22      4.40 o 
  -2   4   2      880.21      905.71     17.06 o 
  -1   4   2      896.71     1035.22     14.78 o 
   0   4   2        3.53        4.94      1.14 o 
   1   4   2       17.56       21.24      3.83 o 
   2   4   2      829.52      802.76     16.37 o 
   3   4   2       17.77        8.22      4.61 o 
   4   4   2       50.20       59.06      8.53 o 
   5   4   2       27.38       27.67      8.58 o 
  -5   5   2        0.04        3.42      7.39 o 
  -4   5   2       17.09       13.66      7.14 o 
  -3   5   2      261.14      253.15     12.45 o 
  -2   5   2      265.87      251.43     11.27 o 
  -1   5   2      115.05      124.48      5.68 o 
   0   5   2     3507.38     3479.02     42.96 o 
   1   5   2     1317.14     1419.04     18.27 o 
   2   5   2        9.20        6.55      1.51 o 
   3   5   2       96.04      102.64      8.11 o 
   4   5   2       12.46       15.35      6.05 o 
   5   5   2        0.34        2.61      7.23 o 
  -5   6   2       41.58       59.43     11.78 o 
  -4   6   2        0.85        7.49      6.80 o 
  -3   6   2       67.62       70.00      7.59 o 
  -2   6   2      585.98      627.95     14.94 o 
  -1   6   2      384.66      381.35      9.93 o 
   0   6   2      311.09      322.18     11.65 o 
   1   6   2     2184.67     2193.62     23.67 o 
   2   6   2     1042.58     1025.80     19.54 o 
   3   6   2       93.25      116.50      8.85 o 
   4   6   2       49.98       36.56      8.90 o 
   5   6   2       94.08      102.66     12.09 o 
  -5   7   2       36.35       58.04     12.43 o 
  -4   7   2        8.09        8.20      8.79 o 
  -3   7   2      544.99      460.98     16.73 o 
  -2   7   2       32.98       25.88      5.90 o 
  -1   7   2      334.29      292.57      9.46 o 
   0   7   2      907.86     1018.13     22.35 o 
   1   7   2      574.95      504.58     12.02 o 
   2   7   2      377.76      336.77     13.97 o 
   3   7   2       57.81       65.34      7.16 o 
   4   7   2       11.05        3.47      7.55 o 
   5   7   2       29.84       27.33      8.71 o 
  -5   8   2       61.42       46.26     11.92 o 
  -4   8   2     1028.13     1125.03     32.35 o 
  -3   8   2      175.55      180.73     11.21 o 
  -2   8   2      588.47      650.39     16.57 o 
  -1   8   2     2419.51     2391.67     27.11 o 
   0   8   2      467.78      503.07      8.45 o 
   1   8   2     1728.22     1666.58     22.87 o 
   2   8   2     2147.50     2164.60     29.85 o 
   3   8   2      163.47      182.90     11.48 o 
   4   8   2      371.31      423.09     19.36 o 
   5   8   2       18.82       24.88      7.76 o 
  -5   9   2       18.31       26.84      9.57 o 
  -4   9   2      474.73      527.46     22.53 o 
  -3   9   2      159.13      171.04      9.71 o 
  -2   9   2       65.83       66.27      5.80 o 
  -1   9   2      143.53      121.45      7.08 o 
   0   9   2      197.01      212.23      6.96 o 
   1   9   2      194.04      196.74      8.61 o 
   2   9   2      715.65      640.08     16.98 o 
   3   9   2        6.71        1.08      4.58 o 
   4   9   2       19.57       23.84      8.78 o 
   5   9   2        6.16        4.49      7.99 o 
  -5  10   2        1.55        1.04      9.26 o 
  -4  10   2       66.70       63.31     11.88 o 
  -3  10   2       47.73       39.65      7.85 o 
  -2  10   2      158.62      144.22      9.06 o 
  -1  10   2       64.66       81.98      6.04 o 
   0  10   2      497.15      579.64     10.12 o 
   1  10   2       49.36       36.38      4.68 o 
   2  10   2       90.22       75.22      6.99 o 
   3  10   2       11.27       12.87      5.26 o 
   4  10   2       50.12       60.75      9.16 o 
   5  10   2        0.02        5.40      6.22 o 
  -5  11   2       11.95       22.89      8.05 o 
  -4  11   2       12.01        8.59      7.86 o 
  -3  11   2       84.05       89.08      9.36 o 
  -2  11   2      186.89      202.61     10.83 o 
  -1  11   2       57.41       51.16      5.77 o 
   0  11   2      442.36      495.84      9.96 o 
   1  11   2        3.44        6.35      3.55 o 
   2  11   2       25.85       28.12      6.46 o 
   3  11   2       21.71       25.91      5.62 o 
   4  11   2       46.90       53.29      9.29 o 
  -4  12   2        6.96        5.58      6.83 o 
  -3  12   2      514.33      579.25     20.88 o 
  -2  12   2      226.74      185.74     11.26 o 
  -1  12   2        1.45        6.10      2.75 o 
   0  12   2        7.11        1.08      2.68 o 
   1  12   2       37.21       36.50      5.32 o 
   2  12   2       38.19       42.23      6.11 o 
   3  12   2      183.53      188.60     12.47 o 
   4  12   2       11.52       12.56      6.53 o 
  -4  13   2       63.93       55.82      9.96 o 
  -3  13   2      460.61      423.01     19.11 o 
  -2  13   2      101.41      119.33      9.74 o 
  -1  13   2      394.54      385.72     13.97 o 
   0  13   2      553.89      564.68     11.78 o 
   1  13   2       10.52       20.58      4.70 o 
   2  13   2       35.11       35.96      6.74 o 
   3  13   2      126.85      125.56     11.33 o 
   4  13   2       73.48       56.50     11.45 o 
  -4  14   2       47.28       45.94      8.80 o 
  -3  14   2      136.60      153.81     11.04 o 
  -2  14   2        0.90        1.09      4.12 o 
  -1  14   2      142.23      137.82      9.82 o 
   0  14   2       94.67       92.03      7.10 o 
   1  14   2      134.84      117.38      9.00 o 
   2  14   2       79.14       83.43      8.06 o 
   3  14   2        0.71        4.75      5.59 o 
   4  14   2       33.85       30.70      8.42 o 
  -4  15   2        0.22        2.47      5.60 o 
  -3  15   2       13.02       28.52      6.13 o 
  -2  15   2        0.04        1.18      4.61 o 
  -1  15   2      185.74      184.49     11.53 o 
   0  15   2      228.43      219.11      8.78 o 
   1  15   2       28.81       27.67      6.62 o 
   2  15   2        0.37        6.02      4.84 o 
   3  15   2       45.72       48.22      7.73 o 
   4  15   2        0.02        5.11      6.26 o 
  -4  16   2        2.02        1.68      6.95 o 
  -3  16   2       31.44       23.17      7.98 o 
  -2  16   2       67.16       50.14      8.79 o 
  -1  16   2      106.27      113.28      9.36 o 
   0  16   2        0.51        0.98      3.83 o 
   1  16   2      303.01      285.10     15.30 o 
   2  16   2       79.95       84.79      9.48 o 
   3  16   2       83.20       80.70      9.91 o 
   4  16   2       15.93       20.04      7.38 o 
  -4  17   2        0.77        1.70      5.64 o 
  -3  17   2        2.89        5.39      5.39 o 
  -2  17   2      144.04      137.42     11.33 o 
  -1  17   2        0.61        5.16      5.16 o 
   0  17   2        0.25        0.03      3.29 o 
   1  17   2       77.62       80.12      9.38 o 
   2  17   2        0.71        6.79      6.79 o 
   3  17   2        6.51        3.13      7.34 o 
  -3  18   2       20.67       26.22      5.85 o 
  -2  18   2       29.62       31.76      7.70 o 
  -1  18   2       28.25       29.38      7.09 o 
   0  18   2       15.38       14.13      4.27 o 
   1  18   2       51.10       47.22      8.04 o 
   2  18   2       82.32       76.48      9.20 o 
   3  18   2        6.01        4.10      7.79 o 
  -3  19   2        6.87        7.60      7.60 o 
  -2  19   2       27.88       20.29      7.86 o 
  -1  19   2        6.10        6.81      6.81 o 
   0  19   2      215.00      197.89      9.95 o 
   1  19   2       14.91       28.97      6.31 o 
   2  19   2       11.27        3.86      8.06 o 
   3  19   2       11.50        5.12      7.26 o 
  -3  20   2        9.32       12.17      6.69 o 
  -2  20   2      151.41      148.87     13.86 o 
  -1  20   2      147.08      134.50     12.36 o 
   0  20   2        1.01        1.18      3.77 o 
   1  20   2        3.06        0.80      6.28 o 
   2  20   2        0.65        4.01      7.16 o 
   3  20   2        2.85        0.89      7.54 o 
  -2  21   2       98.23       95.69     13.19 o 
  -1  21   2      138.53      120.33     11.96 o 
   0  21   2      141.59      141.41      8.89 o 
   1  21   2       11.83        9.73      7.98 o 
   2  21   2       54.32       50.81     10.62 o 
  -2  22   2       34.50       33.13      9.22 o 
  -1  22   2        1.19        8.66      7.20 o 
   0  22   2        8.75       10.02      5.06 o 
   1  22   2       10.06        7.58      8.18 o 
   2  22   2       15.56       16.70      6.86 o 
  -2  23   2       16.99        9.05      8.32 o 
  -1  23   2       12.86       17.22      7.67 o 
   0  23   2       12.64        8.00      7.48 o 
   1  23   2        0.50        1.77      6.99 o 
  -1  24   2       12.27        0.00      8.49 o 
   0  24   2       26.92       29.81      6.50 o 
   1  24   2       26.35       16.21      8.56 o 
  -5   1   3        5.31        5.42      8.77 o 
  -4   1   3        6.77       22.30      7.54 o 
  -3   1   3      137.26      162.49      7.90 o 
  -2   1   3     2142.20     2207.53     26.13 o 
  -1   1   3     1018.61     1086.95     14.86 o 
   0   1   3     3885.24     4077.47    202.18 o 
   1   1   3     2148.95     2109.52     20.25 o 
   2   1   3       71.30       87.80      5.17 o 
   3   1   3      193.91      169.24      9.95 o 
   4   1   3        1.05        4.22      4.46 o 
   5   1   3       18.41        6.35      8.77 o 
  -5   2   3       47.86       79.11     11.92 o 
  -4   2   3      108.49      112.60     11.09 o 
  -3   2   3     1679.85     1385.73     25.77 o 
  -2   2   3      135.31      135.89      7.30 o 
  -1   2   3    13824.40    12661.70    204.37 o 
   0   2   3      658.08      775.35     11.41 o 
   1   2   3      129.62      147.60      6.01 o 
   2   2   3      284.13      303.77     10.10 o 
   3   2   3      397.08      406.05     14.63 o 
   4   2   3        9.70        6.92      5.06 o 
   5   2   3       65.22       66.24     10.01 o 
  -5   3   3        6.09       11.14     11.14 o 
  -4   3   3        2.45        3.13      5.73 o 
  -3   3   3      231.94      221.38     11.49 o 
  -2   3   3       60.55       52.02      5.89 o 
  -1   3   3     4207.41     4180.87     28.48 o 
   0   3   3     1443.92     1606.94     11.53 o 
   1   3   3     7923.29     7843.88    171.07 o 
   2   3   3       76.06       66.53      6.59 o 
   3   3   3        5.14       10.55      3.99 o 
   4   3   3       19.26       16.36      7.36 o 
   5   3   3        3.82        0.00      7.86 o 
  -5   4   3       26.10       28.99     10.07 o 
  -4   4   3       25.89       37.09      6.50 o 
  -3   4   3       43.71       32.77      5.93 o 
  -2   4   3      138.44      145.22      7.09 o 
  -1   4   3      414.60      377.40      9.28 o 
   0   4   3     4081.77     4063.84     19.40 o 
   1   4   3      808.21      775.76     13.76 o 
   2   4   3       53.66       47.96      5.93 o 
   3   4   3        1.83        0.92      5.14 o 
   4   4   3       87.08      112.41     10.45 o 
   5   4   3        6.26        0.87      8.03 o 
  -5   5   3       98.16       68.63     11.46 o 
  -4   5   3        2.37        0.62      6.10 o 
  -3   5   3      166.80      161.37     10.16 o 
  -2   5   3      450.36      501.22     13.36 o 
  -1   5   3        2.30        2.75      2.59 o 
   0   5   3     2911.91     2943.89     17.53 o 
   1   5   3     3262.02     3406.97     28.95 o 
   2   5   3     1608.08     1672.24     24.95 o 
   3   5   3      278.63      320.30     13.92 o 
   4   5   3        5.30        1.41      7.24 o 
   5   5   3        0.99        3.55      7.46 o 
  -5   6   3        5.73       18.36      6.62 o 
  -4   6   3       84.93       81.52      8.45 o 
  -3   6   3       20.15       24.39      5.97 o 
  -2   6   3      366.54      336.87     11.30 o 
  -1   6   3      329.00      322.35      9.53 o 
   0   6   3     1605.38     1680.17     14.86 o 
   1   6   3       80.14       79.42      5.97 o 
   2   6   3     2198.35     2243.77     29.72 o 
   3   6   3     1091.51     1117.60     25.81 o 
   4   6   3        5.02        1.42      5.84 o 
   5   6   3        0.65        0.87      7.26 o 
  -5   7   3        0.52        0.00      7.13 o 
  -4   7   3       27.36       21.16      7.14 o 
  -3   7   3      678.98      683.83     19.72 o 
  -2   7   3      115.62      121.25      7.47 o 
  -1   7   3     1122.64     1223.95     19.12 o 
   0   7   3      204.71      214.76      5.45 o 
   1   7   3     1374.49     1514.83     21.40 o 
   2   7   3     2225.58     2195.72     30.10 o 
   3   7   3       37.25       42.04      8.10 o 
   4   7   3        9.09        1.41      6.72 o 
   5   7   3        0.15        6.35      7.38 o 
  -5   8   3        0.04        8.00      8.86 o 
  -4   8   3      588.07      618.94     22.92 o 
  -3   8   3       22.63       13.39      5.28 o 
  -2   8   3       11.28       11.02      3.93 o 
  -1   8   3       77.58       65.58      5.39 o 
   0   8   3      374.89      414.94      7.97 o 
   1   8   3     1570.01     1553.65     22.60 o 
   2   8   3       70.54       63.00      7.17 o 
   3   8   3      823.42      897.38     23.83 o 
   4   8   3       80.45       69.15     10.93 o 
   5   8   3        9.38       19.20      8.50 o 
  -5   9   3       18.24       17.11      8.86 o 
  -4   9   3      535.00      557.52     22.81 o 
  -3   9   3      344.38      335.49     14.71 o 
  -2   9   3        0.95        8.92      4.17 o 
  -1   9   3      966.88      930.53     18.16 o 
   0   9   3      685.41      628.57     10.20 o 
   1   9   3       32.70       33.22      4.71 o 
   2   9   3      261.42      218.41     10.50 o 
   3   9   3       52.28       54.47      7.61 o 
   4   9   3       11.87       21.88      7.56 o 
   5   9   3        0.24        2.76      7.63 o 
  -5  10   3        3.30        8.19      7.52 o 
  -4  10   3      184.83      192.87     14.54 o 
  -3  10   3        0.03        5.01      5.87 o 
  -2  10   3      577.19      580.80     17.16 o 
  -1  10   3       32.48       22.59      4.25 o 
   0  10   3      547.60      620.08     10.71 o 
   1  10   3     1264.33     1256.24     22.26 o 
   2  10   3       14.26        5.81      4.56 o 
   3  10   3        2.10        7.11      5.40 o 
   4  10   3       26.68       37.09      9.27 o 
  -5  11   3       34.37       33.67      9.24 o 
  -4  11   3        0.02        0.00      7.81 o 
  -3  11   3      731.75      711.46     22.84 o 
  -2  11   3      867.35      928.32     21.94 o 
  -1  11   3       65.14       63.32      5.83 o 
   0  11   3      386.32      336.36      8.43 o 
   1  11   3       26.30       33.45      4.57 o 
   2  11   3       77.50       78.23      7.77 o 
   3  11   3       36.07       37.73      7.91 o 
   4  11   3       11.94       15.91      8.53 o 
  -4  12   3       26.92       40.74      8.57 o 
  -3  12   3       59.78       63.64      9.75 o 
  -2  12   3      484.58      518.62     17.39 o 
  -1  12   3      294.08      265.21     11.60 o 
   0  12   3       22.50       30.21      4.56 o 
   1  12   3      948.70      918.12     21.14 o 
   2  12   3      567.12      569.06     18.59 o 
   3  12   3       71.01       64.82      9.22 o 
   4  12   3       98.43      102.72     12.62 o 
  -4  13   3       50.46       44.77     10.12 o 
  -3  13   3        6.29        6.42      5.57 o 
  -2  13   3       54.63       68.35      7.45 o 
  -1  13   3       65.16       67.25      7.28 o 
   0  13   3      469.63      446.42     12.13 o 
   1  13   3      834.23      918.23     22.46 o 
   2  13   3      124.47      111.40      9.07 o 
   3  13   3       81.73       91.15      9.59 o 
   4  13   3       28.17        7.53      9.24 o 
  -4  14   3        3.23       17.69      7.49 o 
  -3  14   3       21.74       19.43      6.90 o 
  -2  14   3        0.70        0.58      4.36 o 
  -1  14   3      120.80      138.27      9.16 o 
   0  14   3       15.34       19.18      4.27 o 
   1  14   3       11.49       22.80      5.74 o 
   2  14   3       29.94       21.05      5.73 o 
   3  14   3        1.52       12.88      5.27 o 
   4  14   3        5.05       10.33      6.95 o 
  -4  15   3       15.41       18.77      6.28 o 
  -3  15   3        7.11        7.69      6.10 o 
  -2  15   3        7.70        4.12      5.29 o 
  -1  15   3      286.96      291.33     13.94 o 
   0  15   3        0.22        1.50      3.04 o 
   1  15   3       67.99       58.37      7.46 o 
   2  15   3      100.18      117.55     10.52 o 
   3  15   3      112.52       97.99     12.28 o 
   4  15   3        2.39        4.42      7.10 o 
  -4  16   3        2.02       11.64      7.15 o 
  -3  16   3       11.99        8.69      6.70 o 
  -2  16   3        5.67        1.93      5.20 o 
  -1  16   3       19.86       22.73      6.45 o 
   0  16   3      578.80      582.82     13.97 o 
   1  16   3        1.83        7.19      4.38 o 
   2  16   3      351.76      328.97     17.10 o 
   3  16   3      174.85      132.97     12.33 o 
   4  16   3        1.51        4.51      5.75 o 
  -4  17   3       14.81       16.78      7.78 o 
  -3  17   3       23.04       27.10      7.35 o 
  -2  17   3        1.80        8.62      6.78 o 
  -1  17   3       45.12       66.50      8.59 o 
   0  17   3      164.86      202.80     18.07 o 
   1  17   3       29.22       42.50      6.91 o 
   2  17   3        8.06        5.67      7.23 o 
   3  17   3       42.05       26.14      8.74 o 
  -3  18   3       20.54       17.90      7.62 o 
  -2  18   3        0.01        0.32      4.83 o 
  -1  18   3      166.53      139.66     13.10 o 
   0  18   3       72.53       77.65      7.44 o 
   1  18   3       42.03       58.23      7.40 o 
   2  18   3       54.88       37.68      8.90 o 
   3  18   3        1.54        8.49      6.78 o 
  -3  19   3        1.16        6.43      6.27 o 
  -2  19   3        2.64        2.97      6.43 o 
  -1  19   3      261.59      270.82     16.19 o 
   0  19   3       37.89       44.74      5.37 o 
   1  19   3       30.32       31.82      8.58 o 
   2  19   3       84.90      106.46     10.87 o 
   3  19   3        8.68        2.67      6.94 o 
  -3  20   3       26.46       27.02      7.32 o 
  -2  20   3      260.32      220.74     15.67 o 
  -1  20   3       53.68       34.52     10.61 o 
   0  20   3       37.60       56.63      9.19 o 
   1  20   3       16.75       13.34      7.66 o 
   2  20   3       17.66       25.01      8.63 o 
   3  20   3        0.61        6.29      6.96 o 
  -2  21   3       39.31       20.77     10.18 o 
  -1  21   3        3.22        4.66      6.82 o 
   0  21   3       28.41       26.01     16.36 o 
   1  21   3       22.15       14.87      6.69 o 
   2  21   3        9.03       13.02      7.83 o 
  -2  22   3       14.22        4.11      8.52 o 
  -1  22   3        0.75        7.26      6.12 o 
   0  22   3        4.91        5.57      5.57 o 
   1  22   3        0.05        1.73      5.02 o 
   2  22   3        0.70        4.49      6.58 o 
  -1  23   3       13.37       12.50      7.24 o 
   0  23   3       82.32       89.23      8.15 o 
   1  23   3        2.17        7.42      7.42 o 
  -1  24   3        0.04        0.00      6.62 o 
   0  24   3       19.95       22.99     10.02 o 
  -5   0   4       57.71       68.94     12.70 o 
  -4   0   4      397.70      385.20     19.59 o 
  -3   0   4      344.62      307.15     14.71 o 
  -2   0   4      171.73      169.02      6.28 o 
  -1   0   4     9300.25     9456.15    191.54 o 
   0   0   4    34689.45    31213.05    228.82 o 
   1   0   4      494.83      475.23     12.49 o 
   2   0   4     1433.87     1542.47     22.33 o 
   3   0   4      380.07      388.78     14.21 o 
   4   0   4       38.37       41.76      6.95 o 
   5   0   4        1.73        6.68      6.46 o 
  -5   1   4        0.84       10.48      7.06 o 
  -4   1   4       21.24       24.16      6.65 o 
  -3   1   4      450.84      455.68     15.45 o 
  -2   1   4     1844.94     2140.61     26.54 o 
  -1   1   4     3711.86     4044.91     29.93 o 
   0   1   4      776.72      862.89      9.15 o 
   1   1   4        0.00        2.15      2.32 o 
   2   1   4      437.22      453.79     12.28 o 
   3   1   4      217.86      207.34     10.64 o 
   4   1   4      163.09      175.52     11.82 o 
   5   1   4        6.29        7.77      7.31 o 
  -5   2   4        6.28        8.75      8.75 o 
  -4   2   4      119.28      113.49     10.22 o 
  -3   2   4      201.73      175.10     11.82 o 
  -2   2   4      176.05      153.79     10.13 o 
  -1   2   4     4053.04     4188.76     30.02 o 
   0   2   4     1460.53     1517.13     12.03 o 
   1   2   4     1152.45     1010.09     15.41 o 
   2   2   4      315.08      342.35     11.16 o 
   3   2   4       14.79       12.69      4.27 o 
   4   2   4      106.50      109.23     10.49 o 
   5   2   4       15.87       22.01      8.08 o 
  -5   3   4       11.89       22.45      8.26 o 
  -4   3   4        1.23        8.82      4.93 o 
  -3   3   4        6.01        7.17      3.45 o 
  -2   3   4     1597.73     1729.44     23.73 o 
  -1   3   4      384.43      427.39     10.11 o 
   0   3   4       94.33       87.59      4.45 o 
   1   3   4       70.93       72.94      4.88 o 
   2   3   4     1880.68     1826.89     25.65 o 
   3   3   4      213.61      203.20     10.71 o 
   4   3   4       31.21       27.75      7.28 o 
   5   3   4        3.12        2.56      6.34 o 
  -5   4   4        0.17        3.29      7.58 o 
  -4   4   4       17.51       19.79      6.05 o 
  -3   4   4      129.28      145.17      7.58 o 
  -2   4   4       23.28       16.11      4.12 o 
  -1   4   4        8.13        4.12      1.73 o 
   0   4   4      590.56      579.84      7.95 o 
   1   4   4     1765.09     1761.78     21.57 o 
   2   4   4      256.06      225.26     10.18 o 
   3   4   4      615.31      670.79     19.82 o 
   4   4   4       35.88       37.63      8.57 o 
   5   4   4        0.44        6.05      7.73 o 
  -5   5   4        0.56        6.70      7.54 o 
  -4   5   4       44.88       43.87      7.04 o 
  -3   5   4        5.26        8.33      4.79 o 
  -2   5   4      812.25      878.69     17.95 o 
  -1   5   4      156.60      170.14      6.98 o 
   0   5   4      256.14      279.08      5.87 o 
   1   5   4     1147.53     1074.18     17.61 o 
   2   5   4     1301.48     1251.85     22.25 o 
   3   5   4       57.18       66.56      7.56 o 
   4   5   4        0.34        2.11      7.02 o 
   5   5   4       29.45       32.82      8.49 o 
  -5   6   4       56.26       81.44     11.37 o 
  -4   6   4        0.13        6.43      6.43 o 
  -3   6   4      805.54      840.42     21.71 o 
  -2   6   4        4.40        1.74      4.16 o 
  -1   6   4     8404.83     8051.12     46.95 o 
   0   6   4       69.56       56.30      3.24 o 
   1   6   4      692.56      631.79     14.02 o 
   2   6   4     1429.64     1464.73     25.15 o 
   3   6   4      238.89      257.64     13.55 o 
   4   6   4        2.54       10.88      5.14 o 
   5   6   4       10.32        8.16      7.48 o 
  -5   7   4       30.00       30.24      8.58 o 
  -4   7   4        5.70        5.74      7.28 o 
  -3   7   4      543.12      540.01     18.13 o 
  -2   7   4      127.96      121.74      7.82 o 
  -1   7   4      625.72      636.93     14.33 o 
   0   7   4     3953.99     3862.01     27.02 o 
   1   7   4      128.54      144.00      7.41 o 
   2   7   4      111.42      118.33      9.08 o 
   3   7   4       41.49       45.74      7.07 o 
   4   7   4       17.76       17.85      8.52 o 
   5   7   4        8.80       15.60      7.04 o 
  -5   8   4       52.01       45.26     10.49 o 
  -4   8   4      289.25      287.55     16.72 o 
  -3   8   4        1.96        0.00      4.61 o 
  -2   8   4      900.38      902.41     20.21 o 
  -1   8   4        0.04        1.93      2.85 o 
   0   8   4      888.94      886.01     11.92 o 
   1   8   4     2092.04     2155.43     27.77 o 
   2   8   4      671.22      692.77     18.33 o 
   3   8   4      994.23      959.08     26.09 o 
   4   8   4      108.03      102.93     11.64 o 
   5   8   4       19.24       34.27      7.91 o 
  -5   9   4        0.82       11.62      7.58 o 
  -4   9   4      169.47      195.46     15.19 o 
  -3   9   4       61.76       55.75      8.92 o 
  -2   9   4     2246.39     2251.79     32.49 o 
  -1   9   4        2.33        2.42      2.93 o 
   0   9   4      580.40      622.41     14.72 o 
   1   9   4       36.09       33.44      4.91 o 
   2   9   4      922.91      975.08     22.27 o 
   3   9   4        1.34        1.22      6.96 o 
   4   9   4      144.87      175.04     14.37 o 
  -5  10   4        0.84        1.80      7.10 o 
  -4  10   4        5.18        5.20      6.09 o 
  -3  10   4       11.25       26.60      7.14 o 
  -2  10   4      498.82      566.72     17.50 o 
  -1  10   4      102.63      108.05      7.52 o 
   0  10   4       31.90       27.97      3.86 o 
   1  10   4       16.17       20.78      4.59 o 
   2  10   4      148.26      148.33      9.71 o 
   3  10   4      121.40      110.10     10.90 o 
   4  10   4        3.97        7.24      6.98 o 
  -5  11   4        5.84        8.84      6.77 o 
  -4  11   4       71.24       87.86      9.33 o 
  -3  11   4     1695.56     1596.26     33.17 o 
  -2  11   4        3.17        3.78      5.14 o 
  -1  11   4      233.63      180.77      9.87 o 
   0  11   4       76.45       83.13      4.73 o 
   1  11   4      154.80      143.27      9.32 o 
   2  11   4       37.27       41.98      6.28 o 
   3  11   4       71.60       89.05      9.00 o 
   4  11   4       63.19       51.80     10.18 o 
  -4  12   4       11.79       11.57      7.43 o 
  -3  12   4      134.63      132.39     12.12 o 
  -2  12   4      347.79      324.87     14.67 o 
  -1  12   4        0.00        0.00      3.86 o 
   0  12   4       36.34       30.14      3.36 o 
   1  12   4       58.04       65.47      7.45 o 
   2  12   4        3.57       11.90      6.16 o 
   3  12   4        0.74        4.12      6.05 o 
   4  12   4       20.02       22.74      8.10 o 
  -4  13   4       95.54       87.73     12.66 o 
  -3  13   4      206.65      221.97     14.54 o 
  -2  13   4      254.37      249.77     13.76 o 
  -1  13   4      577.51      604.16     18.21 o 
   0  13   4       67.49       66.96      4.93 o 
   1  13   4      144.91      143.93      9.92 o 
   2  13   4       29.29       29.94      5.96 o 
   3  13   4       46.46       52.67      8.25 o 
   4  13   4      115.19      116.68     13.29 o 
  -4  14   4        3.31        3.28      5.48 o 
  -3  14   4       14.41        2.70      6.85 o 
  -2  14   4      173.64      194.55     11.94 o 
  -1  14   4       62.64       61.42      7.11 o 
   0  14   4      164.13      165.31      7.93 o 
   1  14   4      217.36      218.60     11.85 o 
   2  14   4       98.42      129.96     10.78 o 
   3  14   4       36.00       21.59      7.46 o 
   4  14   4       11.89        4.42      9.20 o 
  -4  15   4        0.00        0.81      5.78 o 
  -3  15   4       50.84       58.46      8.98 o 
  -2  15   4       40.67       29.24      8.05 o 
  -1  15   4       22.04       32.78      5.88 o 
   0  15   4        0.19        7.13      3.46 o 
   1  15   4       43.05       40.78      7.70 o 
   2  15   4      277.29      283.57     15.14 o 
   3  15   4       19.71        3.07      7.80 o 
   4  15   4        1.11       12.67      5.96 o 
  -4  16   4       14.52        6.67      7.76 o 
  -3  16   4        8.72        4.40      6.58 o 
  -2  16   4      187.81      183.69     13.14 o 
  -1  16   4       44.43       48.24      7.96 o 
   0  16   4        0.45        1.44      4.18 o 
   1  16   4       10.34       16.10      5.14 o 
   2  16   4       58.03       56.30      8.81 o 
   3  16   4       11.92        0.79      7.50 o 
  -4  17   4        4.08        2.51      6.03 o 
  -3  17   4       13.82       12.32      5.58 o 
  -2  17   4      100.10      101.22     11.07 o 
  -1  17   4      439.98      456.15     19.47 o 
   0  17   4      674.17      659.25     25.95 o 
   1  17   4       12.44        4.63      5.44 o 
   2  17   4        7.13       16.23      6.71 o 
   3  17   4        0.08        7.70      7.70 o 
  -3  18   4       19.03       18.26      6.95 o 
  -2  18   4       55.08       49.72      9.41 o 
  -1  18   4      541.30      552.76     21.70 o 
   0  18   4      130.33      122.75      8.55 o 
   1  18   4        8.66       10.05      6.64 o 
   2  18   4       25.48       27.24      6.88 o 
   3  18   4       17.09        9.57      7.35 o 
  -3  19   4        3.16        5.69      6.40 o 
  -2  19   4       22.31       26.45      9.73 o 
  -1  19   4       34.96       47.89      8.81 o 
   0  19   4        6.54        8.95      4.25 o 
   1  19   4        0.21        0.81      7.99 o 
   2  19   4        8.03        2.45      6.85 o 
   3  19   4        0.58        0.92      6.64 o 
  -3  20   4        0.01        6.84      6.84 o 
  -2  20   4       97.69       97.66     11.56 o 
  -1  20   4      196.40      181.03     14.09 o 
   0  20   4      115.19      118.56      8.81 o 
   1  20   4       62.86       65.10      9.36 o 
   2  20   4        1.52        0.87      7.21 o 
  -2  21   4       13.86       10.60      6.98 o 
  -1  21   4        2.17        5.52      7.21 o 
   0  21   4       34.63       43.28      7.98 o 
   1  21   4       18.70       26.17      8.28 o 
   2  21   4        0.52        2.65      7.09 o 
  -2  22   4       36.99       45.29      8.51 o 
  -1  22   4       25.47       23.92      7.23 o 
   0  22   4        4.48        5.86      4.92 o 
   1  22   4        1.16        0.87      6.39 o 
   2  22   4        3.30        1.84      7.02 o 
  -1  23   4        0.67        1.68      5.77 o 
   0  23   4       32.02       37.01      8.66 o 
   1  23   4        7.06        1.85      7.49 o 
   0  24   4       15.88       15.25      5.07 o 
  -5   1   5        8.87       15.30      7.94 o 
  -4   1   5       18.67        2.43      6.12 o 
  -3   1   5      605.57      574.15     16.82 o 
  -2   1   5     3470.54     3863.63     36.16 o 
  -1   1   5       61.83       63.08      5.48 o 
   0   1   5     1001.43      930.24     17.23 o 
   1   1   5      453.56      501.60     11.57 o 
   2   1   5        4.81        1.31      3.59 o 
   3   1   5        0.11        6.41      3.58 o 
   4   1   5       11.09        4.34      6.52 o 
   5   1   5       20.50       24.07      6.10 o 
  -5   2   5       20.36       17.43      7.72 o 
  -4   2   5       31.47       24.70      6.87 o 
  -3   2   5      157.43      158.57      9.85 o 
  -2   2   5      192.67      175.97     10.06 o 
  -1   2   5     9547.30     9427.18    202.55 o 
   0   2   5      206.51      177.86      4.75 o 
   1   2   5     3217.58     3292.27     29.09 o 
   2   2   5      253.59      250.05      9.79 o 
   3   2   5      318.95      297.18     13.04 o 
   4   2   5      292.57      261.06     15.58 o 
   5   2   5        9.55        4.86      7.17 o 
  -5   3   5        4.45        7.21      7.96 o 
  -4   3   5        1.21        1.90      5.77 o 
  -3   3   5        7.93        2.35      5.81 o 
  -2   3   5      100.85      107.26      8.13 o 
  -1   3   5       24.98       22.66      3.37 o 
   0   3   5      511.45      446.55     13.51 o 
   1   3   5       66.60       70.01      5.21 o 
   2   3   5      221.46      243.53     10.54 o 
   3   3   5        5.92        5.41      3.96 o 
   4   3   5       39.28       36.95      7.96 o 
   5   3   5       11.40       15.87      6.51 o 
  -5   4   5        0.12        0.00      7.01 o 
  -4   4   5      152.29      154.34     11.52 o 
  -3   4   5       34.61       36.63      5.31 o 
  -2   4   5       19.24       24.96      4.52 o 
  -1   4   5      865.82      826.39     15.02 o 
   0   4   5     2706.91     2806.57     49.18 o 
   1   4   5       77.25       79.34      5.40 o 
   2   4   5     2343.81     2300.05     30.83 o 
   3   4   5      186.01      168.80     10.68 o 
   4   4   5       75.27       74.65     10.53 o 
   5   4   5       18.67       20.77      7.30 o 
  -5   5   5        3.60       15.90      6.53 o 
  -4   5   5       23.26       30.45      7.25 o 
  -3   5   5       36.12       32.96      5.62 o 
  -2   5   5     2251.38     2188.55     28.35 o 
  -1   5   5      641.58      658.31     13.98 o 
   0   5   5     2763.04     2887.80     19.60 o 
   1   5   5      826.64      837.42     16.47 o 
   2   5   5     1946.59     1942.34     28.77 o 
   3   5   5      809.24      788.56     22.30 o 
   4   5   5      137.10      162.25     13.49 o 
   5   5   5        9.66       14.14      6.74 o 
  -5   6   5       74.84       60.88     11.85 o 
  -4   6   5        0.11        4.74      5.68 o 
  -3   6   5       13.23       21.40      5.60 o 
  -2   6   5       12.66        8.72      2.17 o 
  -1   6   5      664.59      684.64     14.67 o 
   0   6   5        0.32        2.05      3.76 o 
   1   6   5       35.08       40.93      4.88 o 
   2   6   5      657.56      621.91     19.10 o 
   3   6   5       94.01       92.38      9.60 o 
   4   6   5       27.12       32.75      7.97 o 
   5   6   5        0.49        9.93      6.20 o 
  -5   7   5        3.77        6.27      7.93 o 
  -4   7   5       67.89       75.12      8.85 o 
  -3   7   5        0.00        5.85      4.47 o 
  -2   7   5       48.98       34.91      5.39 o 
  -1   7   5     1411.17     1387.93     21.63 o 
   0   7   5       43.33       38.06      2.98 o 
   1   7   5       73.81       75.41      6.47 o 
   2   7   5      124.98       96.52      8.80 o 
   3   7   5       98.34       97.86      9.35 o 
   4   7   5        5.87        4.58      7.06 o 
   5   7   5        1.17        5.55      5.05 o 
  -5   8   5        0.02        4.72      7.21 o 
  -4   8   5       11.58       18.72      7.09 o 
  -3   8   5        2.84        8.92      4.90 o 
  -2   8   5      182.72      165.16      9.24 o 
  -1   8   5     1089.28     1100.37     20.04 o 
   0   8   5      376.03      375.05      8.21 o 
   1   8   5      149.66      165.05      8.74 o 
   2   8   5        4.44        5.40      5.40 o 
   3   8   5     1178.48     1055.93     28.01 o 
   4   8   5      218.59      204.99     14.86 o 
  -5   9   5       46.43       61.13     10.79 o 
  -4   9   5        0.03        6.70      6.70 o 
  -3   9   5      832.85      880.43     24.69 o 
  -2   9   5      117.04      112.90      9.57 o 
  -1   9   5      159.84      153.92      8.74 o 
   0   9   5      513.54      500.20     10.06 o 
   1   9   5      280.05      250.82     11.03 o 
   2   9   5      121.34      109.98      8.67 o 
   3   9   5      299.34      359.97     16.42 o 
   4   9   5       96.01       88.65     12.39 o 
  -5  10   5       28.04       44.74      9.16 o 
  -4  10   5       18.99       25.74      7.96 o 
  -3  10   5       84.70      100.67     10.54 o 
  -2  10   5        7.71       12.74      4.08 o 
  -1  10   5     1089.30     1069.07     21.56 o 
   0  10   5       11.02        7.69      2.48 o 
   1  10   5      458.48      477.78     14.80 o 
   2  10   5      419.43      373.31     15.57 o 
   3  10   5       20.03       20.27      8.64 o 
   4  10   5       64.80       85.13     12.17 o 
  -4  11   5        0.12        1.57      6.33 o 
  -3  11   5      973.93     1076.69     27.79 o 
  -2  11   5       12.83        9.55      4.95 o 
  -1  11   5        0.89        3.86      3.19 o 
   0  11   5       38.32       36.68      3.87 o 
   1  11   5      129.63      145.83      9.40 o 
   2  11   5       65.12       61.26      7.93 o 
   3  11   5        7.85        2.74      7.78 o 
   4  11   5       28.28        6.76      9.83 o 
  -4  12   5       31.51       31.31      8.45 o 
  -3  12   5       37.50       20.34      9.39 o 
  -2  12   5       15.56        2.65      5.47 o 
  -1  12   5      149.92      146.49      9.37 o 
   0  12   5        9.35        5.17      2.93 o 
   1  12   5      125.42      123.74      9.40 o 
   2  12   5        0.19        1.73      4.34 o 
   3  12   5        3.97        2.83      5.31 o 
   4  12   5       62.00       49.45     11.75 o 
  -4  13   5        8.47        3.30      8.47 o 
  -3  13   5      111.08      109.76     10.63 o 
  -2  13   5       25.21       24.82      5.91 o 
  -1  13   5      146.19      137.17     10.01 o 
   0  13   5      142.15      150.82      7.00 o 
   1  13   5       48.00       55.33      6.91 o 
   2  13   5        0.08        6.04      5.51 o 
   3  13   5       42.33       60.86      9.40 o 
   4  13   5        5.23        3.53      8.62 o 
  -4  14   5        6.87        4.15      7.29 o 
  -3  14   5       28.26       29.78      8.32 o 
  -2  14   5      772.08      707.16     22.80 o 
  -1  14   5      490.06      459.00     17.17 o 
   0  14   5      116.19      107.90      6.67 o 
   1  14   5      118.02       94.86      9.60 o 
   2  14   5       39.46       45.14      7.21 o 
   3  14   5        4.83        0.80      6.82 o 
   4  14   5        0.34        1.78      6.12 o 
  -4  15   5        5.69        8.43      7.06 o 
  -3  15   5       48.02       61.19      9.02 o 
  -2  15   5       33.22       41.25      8.49 o 
  -1  15   5        6.45        6.53      6.53 o 
   0  15   5     1596.39     1663.76     23.55 o 
   1  15   5      222.52      218.35     13.59 o 
   2  15   5       21.51       21.95      6.11 o 
   3  15   5       35.27       32.28      7.85 o 
   4  15   5        1.74        4.59      6.34 o 
  -4  16   5        0.14        7.67      5.37 o 
  -3  16   5        8.25        7.66      6.40 o 
  -2  16   5      205.60      183.25     13.88 o 
  -1  16   5      111.14       98.58     10.95 o 
   0  16   5       37.27       32.63      5.84 o 
   1  16   5      319.71      357.60     17.18 o 
   2  16   5       22.26       24.69      7.46 o 
   3  16   5       33.24       41.89      8.06 o 
  -3  17   5        5.67        6.31      6.22 o 
  -2  17   5        0.44        8.54      6.49 o 
  -1  17   5       92.90      113.19     10.73 o 
   0  17   5      317.36      308.79     22.92 o 
   1  17   5        3.88        0.72      6.73 o 
   2  17   5       14.45        8.44      7.92 o 
   3  17   5       15.98       17.35      7.81 o 
  -3  18   5        1.00        4.89      4.48 o 
  -2  18   5       19.02       26.80      7.29 o 
  -1  18   5      156.34      137.88     12.63 o 
   0  18   5        0.25        0.74      4.88 o 
   1  18   5       11.29        5.94      6.84 o 
   2  18   5       12.62       10.47      7.71 o 
   3  18   5       57.24       62.76     10.69 o 
  -3  19   5        8.73        5.02      6.13 o 
  -2  19   5       96.03      108.95     12.08 o 
  -1  19   5      175.79      160.75     13.35 o 
   0  19   5        1.99        5.89      5.89 o 
   1  19   5       91.01       83.04     10.23 o 
   2  19   5       38.91       28.72      9.69 o 
   3  19   5       40.51       57.98      7.96 o 
  -3  20   5        3.77        4.25      6.19 o 
  -2  20   5       28.52       33.19      8.33 o 
  -1  20   5       31.10       25.62      7.26 o 
   0  20   5       30.81       27.38      5.36 o 
   1  20   5       22.27       32.17      8.74 o 
   2  20   5        2.88        4.44      6.43 o 
  -2  21   5       11.20       11.71      6.54 o 
  -1  21   5        1.65        0.84      5.30 o 
   0  21   5       33.84       30.82      6.56 o 
   1  21   5        0.11       11.24      6.77 o 
   2  21   5        0.06        6.40      7.69 o 
  -2  22   5        0.65        6.05      5.65 o 
  -1  22   5        1.47        1.65      6.76 o 
   0  22   5       44.39       51.59     20.02 o 
   1  22   5       28.59       22.38      9.81 o 
  -1  23   5        0.18        2.64      7.53 o 
   0  23   5       33.24       27.37      6.30 o 
   1  23   5       37.82       47.75      9.70 o 
  -5   0   6        6.34        9.56      7.00 o 
  -4   0   6       90.02      104.06      9.76 o 
  -3   0   6       44.99       42.97      6.13 o 
  -2   0   6      928.91     1031.69     19.81 o 
  -1   0   6       83.26       80.93      6.67 o 
   0   0   6     1429.10     1512.00     21.38 o 
   1   0   6       15.21       16.07      3.54 o 
   2   0   6       18.34       14.34      4.06 o 
   3   0   6        0.02        2.40      3.61 o 
   4   0   6      954.12      772.11     24.50 o 
   5   0   6       91.79       89.37      9.61 o 
  -5   1   6       41.31       33.54      9.41 o 
  -4   1   6      444.17      437.18     18.45 o 
  -3   1   6       74.25       80.94      7.46 o 
  -2   1   6      302.41      379.41     12.58 o 
  -1   1   6      472.06      510.86     12.42 o 
   0   1   6      505.84      522.17      8.67 o 
   1   1   6       15.17       18.68      3.68 o 
   2   1   6        0.05        0.00      2.93 o 
   3   1   6       31.73       24.82      5.22 o 
   4   1   6       23.24       28.24      7.93 o 
   5   1   6       45.73       43.81      7.72 o 
  -5   2   6       54.28       73.71      9.79 o 
  -4   2   6       12.46       10.78      6.35 o 
  -3   2   6        0.06        1.95      4.39 o 
  -2   2   6       60.07       57.65      6.07 o 
  -1   2   6      993.47      929.57     16.81 o 
   0   2   6      314.01      305.01     12.61 o 
   1   2   6       94.67       75.97      5.95 o 
   2   2   6       59.68       56.13      5.70 o 
   3   2   6       35.02       29.10      6.21 o 
   4   2   6       90.53       85.17     11.42 o 
   5   2   6        0.10        4.03      6.79 o 
  -5   3   6        0.32        0.81      7.80 o 
  -4   3   6       32.65       30.17      6.32 o 
  -3   3   6      454.03      480.06     16.48 o 
  -2   3   6      649.03      750.05     17.04 o 
  -1   3   6      365.17      330.90     11.87 o 
   0   3   6      754.67      702.14     16.96 o 
   1   3   6      231.71      217.63      8.79 o 
   2   3   6       71.60       65.63      6.27 o 
   3   3   6        0.90        4.43      4.43 o 
   4   3   6        2.15        3.42      6.77 o 
   5   3   6       24.68       15.86      8.19 o 
  -5   4   6        1.16        7.88      7.88 o 
  -4   4   6       65.24       57.08      9.06 o 
  -3   4   6      300.02      276.78     12.86 o 
  -2   4   6      190.65      179.59      8.64 o 
  -1   4   6     3058.22     3258.47     31.35 o 
   0   4   6      583.45      660.72      9.99 o 
   1   4   6        0.07        0.06      2.12 o 
   2   4   6     1182.65     1084.96     22.18 o 
   3   4   6       56.58       69.69      7.68 o 
   4   4   6       26.26       25.06      7.77 o 
   5   4   6        6.49        2.58      7.76 o 
  -5   5   6        4.49        8.41      7.02 o 
  -4   5   6        9.00       12.68      6.16 o 
  -3   5   6       37.12       42.51      6.70 o 
  -2   5   6     1181.25     1195.71     22.14 o 
  -1   5   6     1716.48     1764.48     23.84 o 
   0   5   6     1269.98     1220.72     13.78 o 
   1   5   6      139.83      149.20      8.44 o 
   2   5   6       40.90       38.85      6.55 o 
   3   5   6       23.22       27.51      6.65 o 
   4   5   6       13.32        8.17      7.40 o 
   5   5   6        1.10        4.45      6.76 o 
  -5   6   6        0.04        0.83      6.83 o 
  -4   6   6      153.23      143.59     11.98 o 
  -3   6   6        0.18        4.46      4.46 o 
  -2   6   6        5.79        4.99      4.18 o 
  -1   6   6      553.59      665.75     15.50 o 
   0   6   6      399.20      452.02      8.81 o 
   1   6   6     2643.82     2519.44     30.58 o 
   2   6   6        0.47        0.42      4.08 o 
   3   6   6       16.98       13.42      5.47 o 
   4   6   6       52.23       51.88     10.44 o 
  -5   7   6       56.70       65.13     10.41 o 
  -4   7   6       47.98       63.74      9.40 o 
  -3   7   6        8.73        2.70      4.92 o 
  -2   7   6        8.29        8.19      3.68 o 
  -1   7   6     3393.37     3403.96     34.61 o 
   0   7   6      930.40      909.58     12.71 o 
   1   7   6     1278.78     1187.65     21.90 o 
   2   7   6        4.08        3.31      0.36 o 
   3   7   6       32.28       38.35      7.97 o 
   4   7   6        0.10        7.50      7.50 o 
  -5   8   6        0.06        3.71      8.55 o 
  -4   8   6        3.88        9.01      8.03 o 
  -3   8   6       78.93      101.53      8.83 o 
  -2   8   6       80.01       79.48      7.50 o 
  -1   8   6        1.26        7.62      3.52 o 
   0   8   6       75.24       75.20      4.44 o 
   1   8   6      238.14      243.39     11.18 o 
   2   8   6       16.37       22.85      5.01 o 
   3   8   6      641.01      556.05     21.16 o 
   4   8   6      273.12      299.35     17.77 o 
  -5   9   6      168.72      177.21     14.92 o 
  -4   9   6      326.86      319.16     19.17 o 
  -3   9   6       60.53       43.47      8.34 o 
  -2   9   6       27.38       30.40      5.74 o 
  -1   9   6      629.24      657.23     17.04 o 
   0   9   6        0.00        0.27      2.09 o 
   1   9   6      381.01      335.98     13.02 o 
   2   9   6        6.62        5.14      5.14 o 
   3   9   6      225.19      288.68     16.29 o 
   4   9   6       31.96       48.02      9.20 o 
  -4  10   6        3.44       20.16      6.32 o 
  -3  10   6       14.16       17.68      5.92 o 
  -2  10   6      120.22      153.63     10.40 o 
  -1  10   6        6.42        5.42      4.09 o 
   0  10   6       26.47       32.75      3.30 o 
   1  10   6      180.49      175.35     10.58 o 
   2  10   6        1.15        0.00      5.62 o 
   3  10   6       29.52       26.10      8.31 o 
   4  10   6       34.60       40.74      8.57 o 
  -4  11   6       61.76       46.15     10.56 o 
  -3  11   6      299.64      287.34     15.49 o 
  -2  11   6      213.43      197.91     11.93 o 
  -1  11   6      353.35      364.70     13.96 o 
   0  11   6       16.83       17.17      3.09 o 
   1  11   6        5.07        0.51      3.67 o 
   2  11   6        6.50        1.74      5.48 o 
   3  11   6      107.39      119.30     10.91 o 
   4  11   6      213.62      166.02     15.48 o 
  -4  12   6        0.26       10.02      7.65 o 
  -3  12   6       30.15       39.80      8.03 o 
  -2  12   6      402.89      433.69     17.07 o 
  -1  12   6      492.35      499.73     17.38 o 
   0  12   6      159.68      169.86      7.10 o 
   1  12   6      261.27      255.43     13.01 o 
   2  12   6       36.23       33.32      6.66 o 
   3  12   6       61.95       68.45      9.34 o 
   4  12   6       35.68       33.80      9.58 o 
  -4  13   6        3.71        3.45      6.47 o 
  -3  13   6       45.69       51.33      8.86 o 
  -2  13   6      216.28      240.70     14.09 o 
  -1  13   6      216.82      206.37     11.01 o 
   0  13   6      197.64      209.86      8.81 o 
   1  13   6        0.17        1.65      6.52 o 
   2  13   6       26.68       17.92      7.14 o 
   3  13   6       50.85       51.11      8.90 o 
   4  13   6       51.02       34.43     10.06 o 
  -4  14   6        0.78        4.30      7.68 o 
  -3  14   6        4.67       12.54      6.71 o 
  -2  14   6      382.55      436.17     18.20 o 
  -1  14   6       72.03       66.02      7.83 o 
   0  14   6      536.07      533.45     13.40 o 
   1  14   6      764.25      806.93     24.25 o 
   2  14   6       47.66       56.35      7.81 o 
   3  14   6       85.19       92.56     11.53 o 
   4  14   6        0.00        7.89      7.89 o 
  -4  15   6       70.60       75.10     10.53 o 
  -3  15   6       19.55       23.80      7.33 o 
  -2  15   6      267.98      257.29     15.17 o 
  -1  15   6      192.56      204.81     13.05 o 
   0  15   6      763.61      818.02     17.50 o 
   1  15   6      267.81      254.24     14.72 o 
   2  15   6        3.31        5.71      5.97 o 
   3  15   6        4.57        5.03      6.17 o 
  -4  16   6        0.20        2.63      7.36 o 
  -3  16   6        1.04        8.69      5.79 o 
  -2  16   6      177.31      186.03     13.06 o 
  -1  16   6      158.90      158.69     12.68 o 
   0  16   6        7.18        5.62      5.62 o 
   1  16   6        4.41        5.45      5.10 o 
   2  16   6        4.27        1.52      6.25 o 
   3  16   6        1.13        0.00      7.00 o 
  -3  17   6       21.25       26.15      7.63 o 
  -2  17   6      189.68      195.60     15.24 o 
  -1  17   6       39.90       23.83     11.05 o 
   0  17   6       83.49       77.10      7.49 o 
   1  17   6      176.92      181.94     13.66 o 
   2  17   6       20.49       12.75      8.93 o 
   3  17   6       23.73       31.28      8.47 o 
  -3  18   6        0.81        7.48      7.48 o 
  -2  18   6        0.98       13.07      6.75 o 
  -1  18   6       22.00       31.09      8.69 o 
   0  18   6        2.65        1.88      5.03 o 
   1  18   6      145.25      150.73     13.22 o 
   2  18   6      111.49      106.90     11.98 o 
   3  18   6       13.55        8.23      7.64 o 
  -3  19   6        4.59        1.76      6.57 o 
  -2  19   6       43.14       41.75      8.95 o 
  -1  19   6        0.07        1.55      6.65 o 
   0  19   6       21.14       27.30      5.67 o 
   1  19   6        0.99        2.41      6.09 o 
   2  19   6       27.29       26.12      9.06 o 
  -2  20   6        5.38       15.00      5.39 o 
  -1  20   6        3.37        7.18      6.08 o 
   0  20   6        3.03        9.48      5.59 o 
   1  20   6        0.88        0.00      6.56 o 
   2  20   6        3.81       12.66      8.67 o 
  -2  21   6        1.58        5.18      5.18 o 
  -1  21   6       29.11       21.72      8.00 o 
   0  21   6        1.59        5.04      5.04 o 
   1  21   6       15.43       26.44      8.38 o 
   2  21   6        2.44        6.53      7.12 o 
  -1  22   6        3.01       10.37      6.01 o 
   0  22   6        0.20        0.33      4.55 o 
   1  22   6        3.01        5.46      6.74 o 
  -1  23   6        0.24        7.99      5.11 o 
   0  23   6        0.79        0.45      4.67 o 
  -5   1   7       31.26       13.42      8.63 o 
  -4   1   7       51.18       43.36      7.99 o 
  -3   1   7       28.86       25.84      5.56 o 
  -2   1   7      442.42      494.82     13.01 o 
  -1   1   7      107.06      125.04      5.56 o 
   0   1   7       98.32      114.88      3.85 o 
   1   1   7       81.77       81.47      4.86 o 
   2   1   7       41.63       35.86      5.11 o 
   3   1   7       19.82       29.29      4.82 o 
   4   1   7        9.85        2.68      7.06 o 
  -5   2   7       49.77       35.42      9.58 o 
  -4   2   7        8.57       20.30      5.83 o 
  -3   2   7        2.36        4.05      3.62 o 
  -2   2   7      148.24      153.71      8.57 o 
  -1   2   7     1143.41     1208.10     20.57 o 
   0   2   7      592.31      679.35     11.41 o 
   1   2   7      150.08      177.64      8.72 o 
   2   2   7       58.45       46.05      5.86 o 
   3   2   7       34.22       38.69      6.74 o 
   4   2   7        9.30        4.17      6.14 o 
  -5   3   7        0.81       14.45      6.24 o 
  -4   3   7       18.81       27.52      6.52 o 
  -3   3   7       14.94       18.01      5.47 o 
  -2   3   7      355.26      345.06     12.55 o 
  -1   3   7     3010.27     3019.35     31.89 o 
   0   3   7       65.63       62.94      3.50 o 
   1   3   7     1093.61     1141.74     20.60 o 
   2   3   7        8.94        8.02      4.33 o 
   3   3   7       51.41       58.78      7.04 o 
   4   3   7       15.22       10.00      7.09 o 
  -5   4   7       22.32        6.60      8.05 o 
  -4   4   7       31.90       39.58      7.38 o 
  -3   4   7        0.36        0.49      4.91 o 
  -2   4   7        7.83        2.35      4.62 o 
  -1   4   7       92.92      109.80      6.90 o 
   0   4   7     3471.46     3272.95     23.30 o 
   1   4   7      231.50      222.19      9.62 o 
   2   4   7        4.54       10.50      4.88 o 
   3   4   7        0.00        5.70      5.04 o 
   4   4   7       96.39       73.85     10.47 o 
  -5   5   7        1.40       11.83      6.00 o 
  -4   5   7      127.60      126.89     11.41 o 
  -3   5   7      188.55      177.72     11.22 o 
  -2   5   7      514.36      486.29     15.20 o 
  -1   5   7      303.19      341.85     11.40 o 
   0   5   7     1215.90     1187.51     21.43 o 
   1   5   7        2.10        1.82      3.30 o 
   2   5   7      165.78      169.01     10.56 o 
   3   5   7       45.87       44.67      7.24 o 
   4   5   7        0.02        6.97      6.97 o 
  -5   6   7        1.77        0.89      8.19 o 
  -4   6   7       78.59       61.22      9.99 o 
  -3   6   7       72.11       69.63      8.29 o 
  -2   6   7      544.95      545.10     16.14 o 
  -1   6   7      312.08      286.44     10.91 o 
   0   6   7      556.17      565.34     10.42 o 
   1   6   7       59.73       79.68      6.71 o 
   2   6   7      330.11      336.53     13.97 o 
   3   6   7       91.75       97.07      9.49 o 
   4   6   7       16.86       21.94      7.83 o 
  -5   7   7        1.63        7.06      8.53 o 
  -4   7   7      214.38      250.13     15.79 o 
  -3   7   7      404.85      369.47     16.15 o 
  -2   7   7      110.91      100.51      7.76 o 
  -1   7   7       10.36        5.89      3.23 o 
   0   7   7      232.73      233.20     10.81 o 
   1   7   7       88.49       86.04      7.84 o 
   2   7   7      526.63      463.26     17.35 o 
   3   7   7        2.39       13.50      4.33 o 
   4   7   7       35.62       61.35      8.32 o 
  -5   8   7        0.31        6.85      6.85 o 
  -4   8   7      179.65      202.69     15.42 o 
  -3   8   7       53.21       47.51      8.92 o 
  -2   8   7       43.67       49.34      5.98 o 
  -1   8   7      383.91      332.81     12.40 o 
   0   8   7        9.27       19.54      3.18 o 
   1   8   7        3.73        4.29      3.86 o 
   2   8   7       33.06       25.67      6.08 o 
   3   8   7       17.30       20.72      6.38 o 
   4   8   7        3.51        8.10      8.10 o 
  -4   9   7       41.09       55.64      9.44 o 
  -3   9   7        9.81        8.11      6.72 o 
  -2   9   7        0.03        5.98      3.20 o 
  -1   9   7      148.45      162.06      9.40 o 
   0   9   7      369.25      360.29     10.28 o 
   1   9   7       43.23       34.97      5.51 o 
   2   9   7       82.16       88.01      8.90 o 
   3   9   7       31.28       50.64      8.54 o 
   4   9   7       50.14       37.38      9.15 o 
  -4  10   7        0.10        5.74      5.74 o 
  -3  10   7      189.48      183.01     14.20 o 
  -2  10   7       12.77       12.62      5.11 o 
  -1  10   7       49.76       55.78      6.50 o 
   0  10   7      991.39      971.80     41.24 o 
   1  10   7       45.34       42.00      6.57 o 
   2  10   7      195.91      225.93     12.63 o 
   3  10   7      127.61      131.79     11.24 o 
   4  10   7       57.36       60.03     10.34 o 
  -4  11   7       29.00       44.11      7.43 o 
  -3  11   7       74.57       89.22     10.20 o 
  -2  11   7        0.59        4.56      4.56 o 
  -1  11   7        0.55        0.00      4.29 o 
   0  11   7       19.56       21.30      4.66 o 
   1  11   7       46.90       45.29      7.23 o 
   2  11   7       40.20       49.40      7.81 o 
   3  11   7       74.88       56.09     10.74 o 
   4  11   7      104.36      114.55     12.24 o 
  -4  12   7       33.64       47.62     10.63 o 
  -3  12   7       60.73       55.02      9.05 o 
  -2  12   7      432.43      415.77     17.59 o 
  -1  12   7       65.45       51.10      6.97 o 
   0  12   7      204.49      191.30      8.01 o 
   1  12   7      989.93     1040.38     26.32 o 
   2  12   7      221.70      216.23     13.16 o 
   3  12   7        1.32        3.11      5.23 o 
   4  12   7       19.89       14.50      8.49 o 
  -4  13   7       37.57       52.04      9.40 o 
  -3  13   7        2.89        4.42      5.48 o 
  -2  13   7      121.33      132.80     10.80 o 
  -1  13   7        5.70       12.17      4.80 o 
   0  13   7       39.14       29.18      9.17 o 
   1  13   7      240.37      267.29     14.82 o 
   2  13   7        3.14        6.12      4.89 o 
   3  13   7       23.79       30.60      9.58 o 
   4  13   7       15.42        2.76      8.29 o 
  -4  14   7        4.11        0.85      5.45 o 
  -3  14   7       25.75       32.32      7.28 o 
  -2  14   7      440.50      399.73     17.97 o 
  -1  14   7       14.01       18.31      5.62 o 
   0  14   7      234.89      210.71      9.48 o 
   1  14   7      302.68      320.37     17.07 o 
   2  14   7       45.57       35.77      9.28 o 
   3  14   7        3.45        0.80      7.86 o 
  -4  15   7        0.07        6.80      6.80 o 
  -3  15   7       20.72       24.68      7.82 o 
  -2  15   7        1.28        3.48      5.67 o 
  -1  15   7      162.79      172.59     12.76 o 
   0  15   7      148.61      144.06      8.12 o 
   1  15   7       18.63        8.01      7.84 o 
   2  15   7        0.17        7.33      7.33 o 
   3  15   7        2.21        3.41      6.93 o 
  -3  16   7       10.06        1.62      6.17 o 
  -2  16   7       30.63       32.78      8.26 o 
  -1  16   7      178.41      148.80     13.59 o 
   0  16   7      179.52      187.55     10.13 o 
   1  16   7       53.88       58.25      8.60 o 
   2  16   7        1.86        1.60      6.61 o 
   3  16   7       20.45       24.89      8.68 o 
  -3  17   7        1.11        5.90      7.24 o 
  -2  17   7       24.06       23.69      7.52 o 
  -1  17   7     1453.37     1469.74     35.31 o 
   0  17   7      569.71      550.99     16.02 o 
   1  17   7      148.74      139.91     14.18 o 
   2  17   7        7.51       11.58      6.86 o 
   3  17   7       10.06        6.40      6.40 o 
  -3  18   7       14.42        6.10      8.74 o 
  -2  18   7       45.52       43.83     10.19 o 
  -1  18   7        5.54        0.00      8.43 o 
   0  18   7        9.58       15.65      5.25 o 
   1  18   7      123.96      132.48     13.43 o 
   2  18   7       31.78       40.59      9.19 o 
  -3  19   7        7.68       18.52      5.93 o 
  -2  19   7      170.09      208.70     14.93 o 
  -1  19   7        3.36        0.00      7.51 o 
   0  19   7      127.07      139.87     10.60 o 
   1  19   7        5.36        2.49      8.01 o 
   2  19   7       29.02       15.20      9.52 o 
  -2  20   7       16.05       19.69      6.87 o 
  -1  20   7        0.11        0.00      6.74 o 
   0  20   7        1.08        4.08      4.67 o 
   1  20   7        1.22        7.82      7.82 o 
   2  20   7       16.89       22.21      9.09 o 
  -2  21   7        0.57        7.57      7.57 o 
  -1  21   7        0.63       11.97      5.27 o 
   0  21   7       43.67       37.77      6.20 o 
   1  21   7        4.19       17.07      6.29 o 
  -1  22   7       10.81       17.64      6.20 o 
   0  22   7        0.29        5.17      8.01 o 
   1  22   7        1.74        2.77      6.98 o 
  -5   0   8        5.43        7.75      7.75 o 
  -4   0   8      197.73      218.36     13.92 o 
  -3   0   8      282.60      274.78     13.13 o 
  -2   0   8     2166.32     2164.15     31.57 o 
  -1   0   8      842.52      880.84     18.72 o 
   0   0   8      151.88      156.65      6.19 o 
   1   0   8      398.77      382.28     15.21 o 
   2   0   8      119.60      113.40      7.92 o 
   3   0   8       44.01       41.61      7.52 o 
   4   0   8        0.02        5.61      5.61 o 
  -5   1   8      119.68      120.96     12.72 o 
  -4   1   8       19.76       29.67      7.70 o 
  -3   1   8      138.12      128.70      9.64 o 
  -2   1   8       58.43       49.81      6.32 o 
  -1   1   8      897.49      946.46     19.42 o 
   0   1   8      486.09      504.85     10.21 o 
   1   1   8      394.36      400.50     13.59 o 
   2   1   8      278.50      302.34     12.86 o 
   3   1   8       91.40       93.91      9.46 o 
   4   1   8        0.76        5.66      5.82 o 
  -5   2   8       66.18       77.64      8.75 o 
  -4   2   8        0.74        2.72      5.44 o 
  -3   2   8        6.67       11.85      5.80 o 
  -2   2   8       11.01        4.71      4.04 o 
  -1   2   8       22.40       17.29      4.18 o 
   0   2   8     1344.40     1398.10     16.53 o 
   1   2   8      387.96      384.01     13.26 o 
   2   2   8        0.03        0.48      4.44 o 
   3   2   8       74.31       64.89      8.98 o 
   4   2   8        6.01        1.48      6.58 o 
  -5   3   8       16.67       13.77      7.43 o 
  -4   3   8        2.02        6.70      6.70 o 
  -3   3   8      354.32      354.17     15.34 o 
  -2   3   8      135.93      135.56      8.74 o 
  -1   3   8      985.52     1043.51     20.14 o 
   0   3   8       10.59        6.50      2.05 o 
   1   3   8      375.83      387.33     13.35 o 
   2   3   8      693.64      718.54     20.08 o 
   3   3   8       57.67       67.36      8.01 o 
   4   3   8        5.19        7.44      5.92 o 
  -5   4   8       25.43       21.64      6.53 o 
  -4   4   8       86.75       77.51     10.72 o 
  -3   4   8        2.10        2.18      5.45 o 
  -2   4   8      990.14     1035.11     22.28 o 
  -1   4   8      219.23      246.30     10.19 o 
   0   4   8      359.49      342.33      9.58 o 
   1   4   8      208.65      166.15      9.36 o 
   2   4   8       24.92       16.44      5.53 o 
   3   4   8       48.95       57.76      8.97 o 
   4   4   8        0.00        5.37      5.95 o 
  -5   5   8        0.16        5.96      6.67 o 
  -4   5   8       99.64       81.49     11.22 o 
  -3   5   8       76.50       83.34      8.09 o 
  -2   5   8        0.40        1.31      4.40 o 
  -1   5   8       36.72       28.80      4.47 o 
   0   5   8       33.56       26.15      3.87 o 
   1   5   8      783.40      739.50     18.77 o 
   2   5   8       99.61      105.62      8.28 o 
   3   5   8        0.17        1.27      6.33 o 
   4   5   8       19.70       13.42      7.45 o 
  -5   6   8        3.57        0.87      6.62 o 
  -4   6   8      200.31      216.66     14.46 o 
  -3   6   8      149.02      163.51     11.28 o 
  -2   6   8       40.63       34.52      5.71 o 
  -1   6   8      763.76      656.54     17.19 o 
   0   6   8      536.97      604.49     11.68 o 
   1   6   8        0.02        7.32      3.62 o 
   2   6   8        2.89        7.79      4.48 o 
   3   6   8        2.60        0.68      6.00 o 
   4   6   8        0.07       12.15      6.12 o 
  -5   7   8        0.86        0.88      8.03 o 
  -4   7   8      253.97      220.80     16.62 o 
  -3   7   8      264.57      284.30     14.59 o 
  -2   7   8      399.93      365.98     14.22 o 
  -1   7   8     1110.36     1089.55     22.71 o 
   0   7   8     2279.85     2129.35     22.15 o 
   1   7   8      324.33      281.72     12.44 o 
   2   7   8      230.27      254.02     13.34 o 
   3   7   8       22.53       23.12      7.02 o 
   4   7   8        0.63        5.83      6.16 o 
  -4   8   8       18.09       14.77     10.28 o 
  -3   8   8       66.33       77.70      9.40 o 
  -2   8   8      232.13      235.88     13.05 o 
  -1   8   8       36.33       41.23      5.49 o 
   0   8   8     1151.40     1120.38     16.62 o 
   1   8   8        0.00        5.11      5.11 o 
   2   8   8      111.35      122.54     10.11 o 
   3   8   8        0.45        0.70      6.73 o 
   4   8   8       33.85       40.02      8.31 o 
  -4   9   8      132.10      132.76     14.10 o 
  -3   9   8      142.15      162.76     12.14 o 
  -2   9   8        5.42        2.10      5.14 o 
  -1   9   8       40.22       47.93      6.37 o 
   0   9   8      436.19      423.87     10.74 o 
   1   9   8      409.81      407.91     15.78 o 
   2   9   8        2.43        1.22      4.88 o 
   3   9   8        0.24        3.70      6.78 o 
   4   9   8        0.09        8.56      8.56 o 
  -4  10   8       51.27       43.64     10.61 o 
  -3  10   8       51.14       46.41      8.78 o 
  -2  10   8      286.68      342.09     15.18 o 
  -1  10   8       19.16       22.83      4.27 o 
   0  10   8        2.84        4.91      2.65 o 
   1  10   8      474.44      436.07     16.49 o 
   2  10   8       98.98      107.70      9.48 o 
   3  10   8        1.58        3.80      6.72 o 
   4  10   8        9.51        4.47      8.10 o 
  -4  11   8        3.24        0.89      7.61 o 
  -3  11   8        4.10        2.82      7.87 o 
  -2  11   8        8.19        0.00      5.43 o 
  -1  11   8       31.00       36.26      6.01 o 
   0  11   8      119.06       98.14      6.24 o 
   1  11   8        8.24        7.22      6.18 o 
   2  11   8      332.94      341.56     17.86 o 
   3  11   8        5.49       19.55      6.45 o 
   4  11   8      104.71      101.52     12.07 o 
  -4  12   8       32.18       38.15      9.23 o 
  -3  12   8        1.53        3.72      6.55 o 
  -2  12   8       13.31       11.80      6.16 o 
  -1  12   8       14.63       25.43      6.14 o 
   0  12   8        0.08        1.04      3.34 o 
   1  12   8     1208.84     1250.79     30.00 o 
   2  12   8      209.70      231.63     15.20 o 
   3  12   8        4.12        9.73      6.90 o 
   4  12   8        0.49        8.21      8.21 o 
  -4  13   8        1.71        1.82      7.80 o 
  -3  13   8        6.69        8.49      7.07 o 
  -2  13   8       15.66       18.40      5.75 o 
  -1  13   8        0.95        2.92      5.00 o 
   0  13   8        0.29        0.82      3.20 o 
   1  13   8      167.37      167.65     12.99 o 
   2  13   8       16.25        4.28      7.85 o 
   3  13   8       22.52       21.76      7.49 o 
  -4  14   8        6.40        1.87      7.91 o 
  -3  14   8       91.27       90.41     11.24 o 
  -2  14   8      237.13      197.68     14.60 o 
  -1  14   8      133.65      125.04     10.74 o 
   0  14   8       94.25       90.93      6.73 o 
   1  14   8      112.98       97.93     10.68 o 
   2  14   8       23.80       19.58      6.71 o 
   3  14   8        0.07        0.88      6.65 o 
  -3  15   8        2.95       11.57      7.39 o 
  -2  15   8        3.79        5.08      5.94 o 
  -1  15   8        2.71        1.31      6.34 o 
   0  15   8       59.48       50.47      5.73 o 
   1  15   8      147.38      132.68     13.41 o 
   2  15   8       47.81       59.18      9.39 o 
   3  15   8        5.28        1.73      6.77 o 
  -3  16   8        3.64        9.25      9.25 o 
  -2  16   8        5.58       19.75      7.05 o 
  -1  16   8      328.39      378.87     18.83 o 
   0  16   8       76.50       71.51      7.33 o 
   1  16   8       22.03       14.88      7.80 o 
   2  16   8        1.13        0.80      6.33 o 
   3  16   8        2.66        1.79      7.35 o 
  -3  17   8       86.65       95.80     11.93 o 
  -2  17   8       16.64       22.98      7.95 o 
  -1  17   8      502.38      499.38     21.87 o 
   0  17   8      408.77      405.30     14.15 o 
   1  17   8        2.65        3.56      0.95 o 
   2  17   8        5.25        6.92      7.53 o 
   3  17   8        0.45        9.32      6.29 o 
  -3  18   8       66.52       71.95     10.58 o 
  -2  18   8        4.74        5.80      8.10 o 
  -1  18   8       58.31       44.47     10.92 o 
   0  18   8        0.00        5.08      5.08 o 
   1  18   8        1.09        7.03      7.03 o 
   2  18   8        0.05        8.15      8.15 o 
  -2  19   8        9.12       13.67      8.82 o 
  -1  19   8       36.45       34.26      9.62 o 
   0  19   8       92.99       90.43     14.66 o 
   1  19   8        9.67        3.43      6.78 o 
   2  19   8        0.54        6.47      6.47 o 
  -2  20   8       12.13       14.85      7.71 o 
  -1  20   8        9.46       12.69      7.95 o 
   0  20   8      106.44      106.76      8.87 o 
   1  20   8       60.31       58.78     11.53 o 
  -1  21   8        7.70        7.05      7.87 o 
   0  21   8       38.33       45.73      6.68 o 
   1  21   8       78.93       80.80     11.37 o 
  -1  22   8       12.34        8.05      5.64 o 
   0  22   8        0.08        1.90      5.88 o 
  -5   1   9       10.65        9.49      7.73 o 
  -4   1   9       23.45       31.43      5.95 o 
  -3   1   9        4.74        0.58      4.74 o 
  -2   1   9      120.27      143.99      9.54 o 
  -1   1   9       46.71       50.77      5.96 o 
   0   1   9      704.81      674.46     24.24 o 
   1   1   9     1708.77     1670.53     28.62 o 
   2   1   9        0.22        6.03      3.83 o 
   3   1   9      174.45      150.16     11.41 o 
   4   1   9        3.83        6.87      6.87 o 
  -5   2   9        0.61       11.14      6.02 o 
  -4   2   9        0.86        2.78      6.13 o 
  -3   2   9      127.37      109.05     10.24 o 
  -2   2   9      335.17      357.74     14.10 o 
  -1   2   9     1073.84     1154.58     22.77 o 
   0   2   9       50.15       44.64      4.04 o 
   1   2   9      185.95      194.26      9.77 o 
   2   2   9       62.30       53.87      6.92 o 
   3   2   9      175.28      178.02     12.66 o 
   4   2   9       12.10        9.82      6.22 o 
  -5   3   9       19.20        9.82      6.95 o 
  -4   3   9        5.89        5.72      7.06 o 
  -3   3   9      245.92      264.37     14.17 o 
  -2   3   9      388.31      382.23     14.70 o 
  -1   3   9       10.20       17.59      4.74 o 
   0   3   9      337.77      309.81      8.93 o 
   1   3   9      152.42      157.43      9.63 o 
   2   3   9        9.44       14.58      5.08 o 
   3   3   9       28.98       35.98      7.10 o 
   4   3   9       17.18       13.97      6.34 o 
  -5   4   9        1.03        4.22      7.98 o 
  -4   4   9      504.87      449.67     20.40 o 
  -3   4   9      962.81      965.79     25.37 o 
  -2   4   9      379.53      389.30     15.10 o 
  -1   4   9        0.01        2.51      3.51 o 
   0   4   9      290.04      258.92     12.92 o 
   1   4   9      146.58      159.43      9.90 o 
   2   4   9        4.09        0.00      4.89 o 
   3   4   9        3.28        9.89      5.52 o 
   4   4   9        0.28        2.42      6.61 o 
  -5   5   9        0.06        4.26      6.19 o 
  -4   5   9       51.53       38.61      9.23 o 
  -3   5   9       57.50       55.07      8.59 o 
  -2   5   9        0.08        1.41      3.81 o 
  -1   5   9      303.01      257.98     12.10 o 
   0   5   9       21.99       22.05      3.47 o 
   1   5   9       43.54       42.39      5.91 o 
   2   5   9       61.50       78.38      8.43 o 
   3   5   9       91.45       93.28     10.36 o 
   4   5   9       34.22       56.46      9.07 o 
  -4   6   9      332.27      336.38     18.37 o 
  -3   6   9     1000.52      998.12     26.74 o 
  -2   6   9       45.72       52.32      6.38 o 
  -1   6   9        5.60        7.84      4.28 o 
   0   6   9        8.03        6.68      2.70 o 
   1   6   9       20.96       17.88      5.85 o 
   2   6   9      103.37       93.71      9.46 o 
   3   6   9        0.31       12.64      5.67 o 
   4   6   9       21.08       12.54      8.33 o 
  -4   7   9      137.56      142.32     12.29 o 
  -3   7   9        2.54       12.64      5.43 o 
  -2   7   9       31.27       34.14      5.92 o 
  -1   7   9        1.62        2.23      3.97 o 
   0   7   9      194.83      202.60      7.74 o 
   1   7   9      194.69      218.03     12.18 o 
   2   7   9      105.49      102.66      9.64 o 
   3   7   9      138.13      165.28     12.68 o 
   4   7   9       18.43        5.98      7.88 o 
  -4   8   9       50.89       63.38     10.09 o 
  -3   8   9       24.26       24.93      7.28 o 
  -2   8   9        4.61        0.50      5.88 o 
  -1   8   9      267.40      250.78     12.79 o 
   0   8   9      175.81      169.80      7.33 o 
   1   8   9        9.64        5.29      5.56 o 
   2   8   9        1.27        1.84      5.16 o 
   3   8   9       92.41       75.54     12.24 o 
   4   8   9        3.03        8.73      6.65 o 
  -4   9   9       55.60       43.93     10.10 o 
  -3   9   9      212.71      210.66     15.06 o 
  -2   9   9       71.16       77.54      8.64 o 
  -1   9   9       35.11       36.56      6.18 o 
   0   9   9      278.75      274.33      9.58 o 
   1   9   9      167.43      162.15     11.25 o 
   2   9   9       37.93       54.03      8.64 o 
   3   9   9       47.62       46.39      9.85 o 
   4   9   9       15.75       13.36      7.06 o 
  -4  10   9       21.69       47.18      8.43 o 
  -3  10   9        6.14       18.52      6.12 o 
  -2  10   9       10.55        8.91      5.73 o 
  -1  10   9       35.46       37.55      6.15 o 
   0  10   9      427.67      422.76     11.71 o 
   1  10   9       44.16       46.78      8.33 o 
   2  10   9      132.62      121.39     12.05 o 
   3  10   9       24.13       27.90      7.75 o 
   4  10   9        9.72        8.16      8.16 o 
  -4  11   9       11.01       19.40      8.01 o 
  -3  11   9        0.92        4.49      6.33 o 
  -2  11   9       26.20       21.93      7.00 o 
  -1  11   9      216.56      233.25     12.43 o 
   0  11   9       62.24       53.34      6.58 o 
   1  11   9      823.69      820.90     24.27 o 
   2  11   9      608.50      656.18     24.68 o 
   3  11   9        0.10        4.14      5.99 o 
  -4  12   9       25.57       42.58      9.08 o 
  -3  12   9       43.61       64.96      9.26 o 
  -2  12   9       47.40       35.64      7.39 o 
  -1  12   9       56.51       50.96      7.90 o 
   0  12   9       42.54       56.44      9.64 o 
   1  12   9        3.50        7.72      6.84 o 
   2  12   9       68.01       79.71     11.88 o 
   3  12   9        6.61        4.21      7.19 o 
  -4  13   9        0.01        2.73      8.02 o 
  -3  13   9       41.36       52.95      9.59 o 
  -2  13   9      168.84      151.71     12.31 o 
  -1  13   9        1.80        6.30      5.44 o 
   0  13   9        7.92        7.50      3.68 o 
   1  13   9        0.60        2.68      5.88 o 
   2  13   9       32.77       36.60      9.76 o 
   3  13   9        2.69        2.62      6.19 o 
  -4  14   9        0.01        7.37      7.37 o 
  -3  14   9        0.28        2.44      6.91 o 
  -2  14   9       45.78       36.35      9.09 o 
  -1  14   9       46.76       68.39      8.51 o 
   0  14   9      180.80      193.99      9.55 o 
   1  14   9       45.84       41.25      8.50 o 
   2  14   9       76.15       74.76      9.84 o 
   3  14   9       18.12        9.84      7.86 o 
  -3  15   9       28.96       21.33      9.16 o 
  -2  15   9        2.47        5.31      5.93 o 
  -1  15   9        0.02        2.10      6.53 o 
   0  15   9       57.54       77.65     17.32 o 
   1  15   9        4.16        8.96      5.20 o 
   2  15   9        4.05       19.08      6.96 o 
   3  15   9        1.83        5.45      7.07 o 
  -3  16   9       18.55        6.97      9.44 o 
  -2  16   9      117.56      129.88     13.18 o 
  -1  16   9      170.94      164.66     13.05 o 
   0  16   9        8.33       15.36      4.64 o 
   1  16   9       90.59       94.26      9.85 o 
   2  16   9        0.02       12.04      5.67 o 
   3  16   9        0.91        9.38      6.36 o 
  -3  17   9        8.20        0.91      7.66 o 
  -2  17   9        0.30       11.51      6.79 o 
  -1  17   9       33.16       43.37      9.54 o 
   0  17   9       47.01       39.72      6.74 o 
   1  17   9       10.93       27.90      7.10 o 
   2  17   9       20.04       29.37      6.76 o 
  -2  18   9       17.92       14.47      8.03 o 
  -1  18   9        4.34        4.05      6.81 o 
   0  18   9       20.01       18.93      5.56 o 
   1  18   9        0.34        3.43      7.40 o 
   2  18   9        1.34        6.39      5.62 o 
  -2  19   9       31.82       14.85      8.30 o 
  -1  19   9        0.28        0.29      5.01 o 
   0  19   9      233.89      218.74     13.95 o 
   1  19   9       91.18       81.47     11.72 o 
   2  19   9        4.88        9.40      6.35 o 
  -2  20   9        2.60        9.87      6.55 o 
  -1  20   9        0.25        0.00      6.43 o 
   0  20   9       15.66       17.48     14.40 o 
   1  20   9       22.47       15.51      7.67 o 
  -1  21   9       12.86        2.68      7.41 o 
   0  21   9        6.79       13.12      5.35 o 
  -5   0  10        0.11        9.46      5.48 o 
  -4   0  10      138.52      151.52     11.37 o 
  -3   0  10       79.12       86.48      9.40 o 
  -2   0  10      434.22      419.01     15.69 o 
  -1   0  10      535.48      482.44     15.78 o 
   0   0  10      665.63      642.50     13.43 o 
   1   0  10       92.44      107.54      9.57 o 
   2   0  10      182.59      180.86     11.31 o 
   3   0  10       41.53       45.51      6.82 o 
   4   0  10       61.96       52.16      8.82 o 
  -5   1  10        6.07        2.35      4.93 o 
  -4   1  10       59.66       60.32      9.21 o 
  -3   1  10      102.04       90.26      9.70 o 
  -2   1  10      622.68      596.98     18.78 o 
  -1   1  10      210.30      183.50      9.97 o 
   0   1  10       21.28        9.78      3.50 o 
   1   1  10      480.56      482.08     16.98 o 
   2   1  10      313.57      310.22     15.53 o 
   3   1  10       68.51       67.60      9.84 o 
   4   1  10       17.68        3.11      6.51 o 
  -5   2  10        9.84       12.05      6.72 o 
  -4   2  10       47.98       39.07      7.75 o 
  -3   2  10       47.65       42.04      8.38 o 
  -2   2  10       86.10       86.91      8.14 o 
  -1   2  10        4.13        6.39      4.06 o 
   0   2  10       18.62       19.14      4.25 o 
   1   2  10      350.61      372.44     14.74 o 
   2   2  10        0.37        0.58      4.21 o 
   3   2  10      213.45      202.56     15.51 o 
   4   2  10        0.58        9.49      5.17 o 
  -4   3  10       30.90       29.54      7.19 o 
  -3   3  10      394.65      401.83     18.23 o 
  -2   3  10      435.58      409.00     16.28 o 
  -1   3  10       90.05      109.67      7.99 o 
   0   3  10       60.85       64.71      5.01 o 
   1   3  10        4.54        1.04      5.14 o 
   2   3  10        0.09        4.59      4.85 o 
   3   3  10       87.90       86.02     11.49 o 
   4   3  10        6.42       10.52      6.59 o 
  -4   4  10       85.95       64.13     11.15 o 
  -3   4  10      629.55      589.04     21.17 o 
  -2   4  10       40.81       33.06      6.25 o 
  -1   4  10        3.38        6.13      4.18 o 
   0   4  10       58.13       53.12      4.56 o 
   1   4  10      141.88      150.97      9.97 o 
   2   4  10       11.60        8.33      5.50 o 
   3   4  10      167.40      185.64     12.83 o 
   4   4  10        0.71        3.34      6.60 o 
  -4   5  10       32.37       13.06      8.98 o 
  -3   5  10        0.95        4.49      8.49 o 
  -2   5  10      152.03      172.70     11.73 o 
  -1   5  10       43.82       55.86      6.34 o 
   0   5  10       48.70       47.92      4.47 o 
   1   5  10      199.74      203.57     11.77 o 
   2   5  10        6.29        3.64      6.50 o 
   3   5  10       54.95       57.76      9.31 o 
   4   5  10        6.76        4.25      7.48 o 
  -4   6  10       16.58       17.39      4.80 o 
  -3   6  10      328.45      304.85     16.75 o 
  -2   6  10      362.41      341.05     15.10 o 
  -1   6  10        1.90        6.83      3.71 o 
   0   6  10      119.55      115.46     12.02 o 
   1   6  10      245.67      229.46     12.51 o 
   2   6  10        4.93        9.45      4.99 o 
   3   6  10      132.62      139.68     13.64 o 
   4   6  10       73.65       55.40     11.91 o 
  -4   7  10       13.29        8.84      6.48 o 
  -3   7  10       32.95       21.61      6.92 o 
  -2   7  10       85.73       80.94      8.71 o 
  -1   7  10        1.51        0.50      4.14 o 
   0   7  10      169.76      163.89      7.25 o 
   1   7  10      102.37      122.65      9.46 o 
   2   7  10        0.00        1.33      5.55 o 
   3   7  10      162.66      148.21     13.12 o 
   4   7  10       47.23       46.81     11.38 o 
  -4   8  10        7.93        0.00      8.63 o 
  -3   8  10       35.71       35.50      8.43 o 
  -2   8  10      317.14      345.97     16.07 o 
  -1   8  10       61.01       56.40      7.44 o 
   0   8  10       85.79       88.32      5.59 o 
   1   8  10       69.51       70.74      8.88 o 
   2   8  10       15.23        9.41      6.47 o 
   3   8  10       14.09        8.74      9.88 o 
   4   8  10        0.94        4.46      7.63 o 
  -4   9  10       15.94        3.40      8.25 o 
  -3   9  10       57.19       73.69     10.04 o 
  -2   9  10       27.13       35.52      7.10 o 
  -1   9  10        4.98        4.93      4.59 o 
   0   9  10       27.14       37.13      4.71 o 
   1   9  10      338.55      313.97     15.85 o 
   2   9  10      261.83      279.16     16.32 o 
   3   9  10      293.59      326.39     19.00 o 
  -4  10  10        3.79        5.29      8.37 o 
  -3  10  10       51.83       56.98      8.89 o 
  -2  10  10       50.28       66.54      8.18 o 
  -1  10  10        0.63        0.00      4.70 o 
   0  10  10        3.31        2.76      4.02 o 
   1  10  10       26.13       24.76      7.87 o 
   2  10  10      275.66      291.19     17.72 o 
   3  10  10       11.77       10.20      2.87 o 
  -4  11  10       27.42        3.58      9.30 o 
  -3  11  10       44.25       37.34      7.61 o 
  -2  11  10       60.39       65.64      8.59 o 
  -1  11  10       23.89       28.55      6.27 o 
   0  11  10        8.58        5.75      3.39 o 
   1  11  10        3.29        3.95      6.54 o 
   2  11  10      171.19      153.38     13.45 o 
   3  11  10       23.89       21.45      7.33 o 
  -4  12  10        1.43        4.57      6.87 o 
  -3  12  10        8.37        5.60      7.70 o 
  -2  12  10       39.13       37.10      7.84 o 
  -1  12  10       63.38       58.78      8.30 o 
   0  12  10       67.20       58.76      8.84 o 
   1  12  10        0.87        0.72      5.13 o 
   2  12  10      152.59      126.42     13.01 o 
   3  12  10        3.15       11.45      7.81 o 
  -3  13  10       47.83       79.07     10.72 o 
  -2  13  10        3.15        6.63      5.23 o 
  -1  13  10       66.58       73.25      7.73 o 
   0  13  10      168.22      176.33      8.74 o 
   1  13  10       48.04       53.82      8.83 o 
   2  13  10       45.36       56.69      9.67 o 
   3  13  10        0.05        1.80      6.79 o 
  -3  14  10       36.07       57.40      9.16 o 
  -2  14  10        9.98        6.89      6.02 o 
  -1  14  10        0.11        2.09      6.34 o 
   0  14  10        7.25        3.50      4.56 o 
   1  14  10       19.51        6.84      6.84 o 
   2  14  10       56.76       48.70      9.99 o 
   3  14  10        5.79        0.93      6.70 o 
  -3  15  10       29.99       30.71      7.42 o 
  -2  15  10       57.24       56.39      9.89 o 
  -1  15  10       26.07       40.01      6.79 o 
   0  15  10       83.19       93.64      7.56 o 
   1  15  10        3.13        3.96      6.19 o 
   2  15  10        4.43       11.25      7.08 o 
  -3  16  10       11.74       12.56      7.04 o 
  -2  16  10        0.17        4.13      6.97 o 
  -1  16  10        0.42        4.68      5.37 o 
   0  16  10       66.60       65.76     15.82 o 
   1  16  10        0.67        8.28      6.32 o 
   2  16  10        2.39        8.06      6.39 o 
  -3  17  10        5.50        9.16      8.25 o 
  -2  17  10       56.70       58.78     10.36 o 
  -1  17  10       23.84       22.65      7.32 o 
   0  17  10       32.48       36.49      5.78 o 
   1  17  10       14.16       15.43      6.61 o 
   2  17  10        0.53        7.35      7.69 o 
  -2  18  10        0.20       10.52      5.67 o 
  -1  18  10        8.55        6.73      7.49 o 
   0  18  10        3.32        9.35      5.04 o 
   1  18  10       20.41        0.00      9.22 o 
   2  18  10        9.18       14.16      8.48 o 
  -2  19  10       10.48        9.86      6.85 o 
  -1  19  10        0.09        6.12      6.70 o 
   0  19  10      117.46      109.58      9.12 o 
   1  19  10       46.51       57.43      9.89 o 
  -1  20  10        0.07        2.70      5.98 o 
   0  20  10       42.77       53.31      7.60 o 
  -4   1  11        8.52        6.57      6.11 o 
  -3   1  11       32.37       33.78      6.19 o 
  -2   1  11      527.94      480.88     18.50 o 
  -1   1  11       69.29       68.53      7.69 o 
   0   1  11       13.98       19.83      3.53 o 
   1   1  11       46.20       55.82      6.95 o 
   2   1  11        5.71        8.01      5.49 o 
   3   1  11       18.37       22.14      7.63 o 
   4   1  11        0.01        2.38      6.04 o 
  -4   2  11       23.52       12.71      7.95 o 
  -3   2  11        8.80        1.92      5.18 o 
  -2   2  11       33.51       22.36      7.95 o 
  -1   2  11       27.80       30.93      5.32 o 
   0   2  11       89.27       94.29      5.87 o 
   1   2  11      207.93      197.88     12.41 o 
   2   2  11      119.34      127.15     10.87 o 
   3   2  11       53.96       50.33      8.83 o 
   4   2  11        1.01        1.67      5.62 o 
  -4   3  11       20.58        2.26      7.81 o 
  -3   3  11       39.50       41.54      8.76 o 
  -2   3  11     1388.13     1396.55     30.63 o 
  -1   3  11        3.74        4.70      4.10 o 
   0   3  11      100.97      109.25      5.38 o 
   1   3  11        3.61        9.64      5.00 o 
   2   3  11        2.36        2.60      4.58 o 
   3   3  11       34.95       44.78      8.95 o 
   4   3  11        0.00        0.84      5.79 o 
  -4   4  11       36.96       46.88      7.90 o 
  -3   4  11      263.60      241.70     14.74 o 
  -2   4  11      178.91      182.91     11.48 o 
  -1   4  11        8.17        6.33      3.90 o 
   0   4  11      593.22      585.56     13.67 o 
   1   4  11       65.61       65.57      8.16 o 
   2   4  11       19.57       34.73      6.21 o 
   3   4  11       60.74       56.55     10.51 o 
   4   4  11      155.33      133.13     14.05 o 
  -4   5  11        0.11        7.22      7.47 o 
  -3   5  11        0.90        6.90      5.70 o 
  -2   5  11      412.14      398.96     17.55 o 
  -1   5  11       32.90       43.49      5.97 o 
   0   5  11        0.15        3.47      3.47 o 
   1   5  11      232.93      252.05     13.97 o 
   2   5  11        4.02        0.71      5.20 o 
   3   5  11        0.37        3.18      7.28 o 
   4   5  11        0.10        9.05      9.05 o 
  -4   6  11       15.06       29.35      7.44 o 
  -3   6  11      102.55       99.56     10.51 o 
  -2   6  11        0.27        3.60      5.31 o 
  -1   6  11        4.87        9.91      4.23 o 
   0   6  11        2.76        7.55      7.25 o 
   1   6  11       85.65       65.98      8.59 o 
   2   6  11        4.22        0.00      6.58 o 
   3   6  11       84.85      120.18     11.74 o 
  -4   7  11       26.22       24.19      9.31 o 
  -3   7  11      180.54      143.16     12.71 o 
  -2   7  11      201.74      180.44     12.20 o 
  -1   7  11       44.69       40.17      7.42 o 
   0   7  11       41.20       43.94      5.06 o 
   1   7  11        3.00        5.08      5.71 o 
   2   7  11        8.50        1.43      6.35 o 
   3   7  11       79.37       96.86     12.50 o 
  -4   8  11        0.00        3.42      6.17 o 
  -3   8  11        0.37        5.18      6.29 o 
  -2   8  11        9.12       12.16      5.43 o 
  -1   8  11       11.29       14.67      5.44 o 
   0   8  11        0.47        0.42      3.59 o 
   1   8  11       83.69       97.55     11.17 o 
   2   8  11       15.08        2.25      7.91 o 
   3   8  11       19.98       19.31      8.96 o 
  -4   9  11        7.18        6.11      6.11 o 
  -3   9  11        3.51        3.03      6.40 o 
  -2   9  11       20.52       16.62      7.45 o 
  -1   9  11        3.52        4.24      4.94 o 
   0   9  11      178.24      184.15      8.88 o 
   1   9  11      295.90      326.72     16.64 o 
   2   9  11      301.40      300.51     18.12 o 
   3   9  11      116.98      124.72     13.83 o 
  -4  10  11       29.37       26.05      9.04 o 
  -3  10  11       19.14       22.06      7.12 o 
  -2  10  11      102.73       98.64      9.99 o 
  -1  10  11      249.33      244.59     13.97 o 
   0  10  11        0.58        0.35      4.14 o 
   1  10  11       14.90       28.69      9.02 o 
   2  10  11       11.54        7.85      8.02 o 
   3  10  11        1.66       12.30      5.46 o 
  -4  11  11        0.01        2.75      7.59 o 
  -3  11  11        1.31       11.39      5.73 o 
  -2  11  11       15.14       20.83      5.49 o 
  -1  11  11      214.44      181.25     13.05 o 
   0  11  11        3.35        4.66      4.08 o 
   1  11  11      139.44      166.15     14.49 o 
   2  11  11       24.81        5.68      8.84 o 
   3  11  11        0.32        1.81      5.25 o 
  -3  12  11       54.31       48.72     10.41 o 
  -2  12  11       79.09       90.22      9.69 o 
  -1  12  11       10.15        3.48      6.98 o 
   0  12  11      144.94      149.35     11.67 o 
   1  12  11       10.90       16.56      6.83 o 
   2  12  11        0.10        1.70      6.83 o 
   3  12  11        7.60       10.06      7.76 o 
  -3  13  11        0.03        0.86      6.72 o 
  -2  13  11        4.69        0.79      6.89 o 
  -1  13  11      143.44      167.43     12.22 o 
   0  13  11        4.45        7.91      4.70 o 
   1  13  11        4.96        6.26      5.91 o 
   2  13  11       19.72       30.03      8.58 o 
   3  13  11        0.60        1.85      6.13 o 
  -3  14  11        0.14        2.64      6.99 o 
  -2  14  11       42.90       25.68      7.72 o 
  -1  14  11        4.90        0.79      6.62 o 
   0  14  11       30.18       36.20      7.52 o 
   1  14  11        2.80        8.95      5.60 o 
   2  14  11        1.01        7.45      7.45 o 
  -3  15  11       12.19       22.54      7.37 o 
  -2  15  11        5.03        2.49      7.23 o 
  -1  15  11       20.63       30.63      8.69 o 
   0  15  11        4.96       10.05      4.69 o 
   1  15  11        0.12        3.40      5.92 o 
   2  15  11        0.03        0.00      5.87 o 
  -2  16  11        0.71       11.14      6.72 o 
  -1  16  11        4.34        0.78      5.68 o 
   0  16  11       11.74       10.08      5.30 o 
   1  16  11       15.60       19.99      8.76 o 
   2  16  11        3.55        6.47      7.25 o 
  -2  17  11        7.31        8.79      7.35 o 
  -1  17  11       38.81       28.72      9.20 o 
   0  17  11        7.46        7.19      4.85 o 
   1  17  11       10.02       11.60      6.62 o 
  -2  18  11        0.05        7.53      7.53 o 
  -1  18  11        0.35        8.73      5.53 o 
   0  18  11        5.99        8.75      4.77 o 
   1  18  11       26.59       19.24      8.81 o 
  -1  19  11        5.47        3.62      6.08 o 
   0  19  11        0.00        4.57      3.75 o 
  -4   0  12       38.52       33.69      6.97 o 
  -3   0  12       64.94       69.47      8.43 o 
  -2   0  12        0.43        1.18      6.08 o 
  -1   0  12     1477.93     1598.38     31.66 o 
   0   0  12      175.69      177.58      8.75 o 
   1   0  12       14.60       20.01      5.46 o 
   2   0  12        1.22        5.72      5.72 o 
   3   0  12        4.94        0.72      6.12 o 
  -4   1  12       15.62       25.06      6.82 o 
  -3   1  12        0.31        6.73      5.66 o 
  -2   1  12      551.31      542.84     20.26 o 
  -1   1  12      538.00      558.64     19.82 o 
   0   1  12      511.39      511.97     13.61 o 
   1   1  12        9.91       19.65      6.08 o 
   2   1  12        6.15       12.14      5.73 o 
   3   1  12        0.02        0.00      6.24 o 
  -4   2  12       19.49       20.06      7.85 o 
  -3   2  12       20.03       10.29      7.06 o 
  -2   2  12        1.86        6.09      7.63 o 
  -1   2  12      374.03      333.71     15.72 o 
   0   2  12      103.16       94.70      8.29 o 
   1   2  12       19.40       14.99      6.13 o 
   2   2  12      117.38      112.41     10.41 o 
   3   2  12        3.66        9.39      6.02 o 
  -4   3  12        0.01        0.79      6.14 o 
  -3   3  12       44.04       44.85      8.55 o 
  -2   3  12     1040.40     1041.48     27.91 o 
  -1   3  12        0.14        1.15      4.86 o 
   0   3  12      120.87      117.89      7.33 o 
   1   3  12      141.18      123.72     11.30 o 
   2   3  12       24.49       28.89      7.73 o 
   3   3  12       21.99       26.34      7.44 o 
  -4   4  12        5.44       21.77      5.42 o 
  -3   4  12        0.13        0.76      5.50 o 
  -2   4  12       68.98       80.32      9.08 o 
  -1   4  12       68.68       59.68      8.29 o 
   0   4  12       57.30       62.85     10.88 o 
   1   4  12        0.06        0.64      4.49 o 
   2   4  12      118.28      100.91     10.91 o 
   3   4  12       22.14       18.79      7.45 o 
  -4   5  12        4.70        7.41      6.52 o 
  -3   5  12       58.25       58.43      8.85 o 
  -2   5  12       73.08       69.69      9.45 o 
  -1   5  12       58.78       54.75      7.59 o 
   0   5  12        1.50        6.56      7.69 o 
   1   5  12       86.05       72.64      9.22 o 
   2   5  12        2.79        5.19      5.19 o 
   3   5  12       20.80       12.47      8.28 o 
  -4   6  12        0.93        3.41      7.79 o 
  -3   6  12        2.53        5.21      6.93 o 
  -2   6  12        6.88        3.99      6.25 o 
  -1   6  12       16.91       28.88      6.69 o 
   0   6  12        4.84        7.78      3.22 o 
   1   6  12       34.59       25.24      7.68 o 
   2   6  12        7.57        5.31      5.95 o 
   3   6  12        9.44        8.91      2.96 o 
  -4   7  12        0.28        7.92      7.92 o 
  -3   7  12      185.91      169.23     13.23 o 
  -2   7  12        9.22        0.70      4.79 o 
  -1   7  12       57.95       69.98      8.81 o 
   0   7  12       65.19       62.17     16.35 o 
   1   7  12       49.36       42.08      8.71 o 
   2   7  12       58.03       59.74      9.68 o 
   3   7  12       70.07       91.29     11.56 o 
  -4   8  12        7.22        2.62      7.29 o 
  -3   8  12       99.97      102.18     12.41 o 
  -2   8  12        0.19        0.00      5.68 o 
  -1   8  12       49.98       68.22      8.36 o 
   0   8  12       40.71       40.31      6.94 o 
   1   8  12      107.80      114.03     11.51 o 
   2   8  12      115.94      105.16     13.98 o 
   3   8  12        1.65        6.21      6.21 o 
  -4   9  12        0.93        2.70      7.46 o 
  -3   9  12       84.38       66.23     10.97 o 
  -2   9  12        1.17        8.66      5.86 o 
  -1   9  12      122.79      130.32      9.60 o 
   0   9  12      170.99      162.41      8.75 o 
   1   9  12      130.57      142.00     13.08 o 
   2   9  12        0.29        6.54      6.45 o 
   3   9  12       22.09       34.28      8.42 o 
  -3  10  12       24.67       15.80      9.15 o 
  -2  10  12       26.24       34.22      7.61 o 
  -1  10  12      191.83      165.29     13.66 o 
   0  10  12       38.44       23.21      5.57 o 
   1  10  12        4.71        1.58      6.85 o 
   2  10  12       12.90        0.82      7.80 o 
   3  10  12        4.88        0.93      8.01 o 
  -3  11  12        6.85        5.08      7.49 o 
  -2  11  12        6.96        3.06      6.12 o 
  -1  11  12      180.44      174.89     13.72 o 
   0  11  12        0.32        4.00      4.05 o 
   1  11  12        1.01        6.37      5.92 o 
   2  11  12      100.69      105.19     13.08 o 
   3  11  12        1.52        3.72      6.33 o 
  -3  12  12       12.28       15.75      6.77 o 
  -2  12  12        9.77       11.08      7.06 o 
  -1  12  12       87.55       88.86     10.28 o 
   0  12  12       20.64       24.14      4.98 o 
   1  12  12        2.20        9.84      7.44 o 
   2  12  12       35.22       25.64      8.88 o 
  -3  13  12        1.39        7.37      7.37 o 
  -2  13  12       40.18       36.89      8.60 o 
  -1  13  12       63.02       87.50     10.16 o 
   0  13  12      144.72      122.02      9.02 o 
   1  13  12        1.13        4.20      6.58 o 
   2  13  12        2.02        2.18      0.69 o 
  -3  14  12        0.32       10.02      6.60 o 
  -2  14  12       10.29       11.79      6.28 o 
  -1  14  12        0.57        3.23      5.40 o 
   0  14  12        0.22        7.77      6.83 o 
   1  14  12       10.55        8.69      7.61 o 
   2  14  12        8.36       12.97      6.57 o 
  -2  15  12        1.41       10.37      4.76 o 
  -1  15  12        8.52       13.31      7.25 o 
   0  15  12       25.23       19.84      5.65 o 
   1  15  12        4.92       16.08      6.16 o 
   2  15  12        4.95       11.30      5.69 o 
  -2  16  12       35.15       34.63      8.53 o 
  -1  16  12       14.67       19.63      6.91 o 
   0  16  12       10.35       20.90      6.87 o 
   1  16  12        2.84        2.72      6.93 o 
  -2  17  12        8.89       14.49      6.55 o 
  -1  17  12        8.96        4.36      7.06 o 
   0  17  12        2.28        7.19      7.48 o 
   1  17  12        1.49        8.41      7.72 o 
  -1  18  12        4.89        7.15      6.74 o 
   0  18  12        0.08        5.96      4.25 o 
  -4   1  13        4.74        4.70      6.64 o 
  -3   1  13       13.85        5.04      7.31 o 
  -2   1  13      212.99      209.01     14.40 o 
  -1   1  13        8.83        8.88      7.80 o 
   0   1  13      244.01      254.54     10.62 o 
   1   1  13      158.93      150.58     11.41 o 
   2   1  13        5.72        2.24      6.63 o 
   3   1  13        6.43       13.81      6.50 o 
  -4   2  13        6.96        3.18      7.33 o 
  -3   2  13      204.96      201.40     14.05 o 
  -2   2  13       87.43       83.96     10.31 o 
  -1   2  13      338.24      319.81     16.39 o 
   0   2  13      588.29      617.00     15.99 o 
   1   2  13        0.72        7.15      7.15 o 
   2   2  13       39.55       40.70      7.87 o 
   3   2  13        0.26        4.17      4.49 o 
  -4   3  13        1.12        5.67      5.91 o 
  -3   3  13        6.31        0.75      7.22 o 
  -2   3  13       16.17       10.81      6.39 o 
  -1   3  13        4.10        1.97      6.25 o 
   0   3  13       37.37       28.16      6.19 o 
   1   3  13       15.11       14.91      6.20 o 
   2   3  13       38.59       31.59      8.40 o 
   3   3  13        0.42        7.63      7.63 o 
  -4   4  13        3.94        6.60      6.52 o 
  -3   4  13        3.25        2.27      6.04 o 
  -2   4  13       93.76      108.29     10.17 o 
  -1   4  13        9.11        5.27      6.09 o 
   0   4  13       73.75      106.32     17.64 o 
   1   4  13        5.44        6.53      6.25 o 
   2   4  13       11.41       13.32      6.89 o 
   3   4  13       67.64       69.96     10.89 o 
  -4   5  13        7.16       16.94      6.98 o 
  -3   5  13        0.06        1.51      6.16 o 
  -2   5  13       92.47      101.33     11.43 o 
  -1   5  13       95.79       77.53     10.75 o 
   0   5  13      203.22      235.45     18.89 o 
   1   5  13      176.50      240.14     14.73 o 
   2   5  13        8.24        8.84      7.04 o 
   3   5  13        5.36       11.48      7.18 o 
  -4   6  13        4.41       10.36      6.01 o 
  -3   6  13        0.63        7.56      7.56 o 
  -2   6  13        4.31        5.00      6.39 o 
  -1   6  13       64.62       56.57      7.79 o 
   0   6  13      107.48      105.26     13.96 o 
   1   6  13       44.47       30.32      7.82 o 
   2   6  13       39.35       28.75      8.98 o 
   3   6  13       40.83       24.26      8.91 o 
  -4   7  13        2.87        2.62      5.97 o 
  -3   7  13       94.24       85.11     10.59 o 
  -2   7  13       38.28       33.88      7.10 o 
  -1   7  13       31.08       36.32      6.99 o 
   0   7  13       79.27       83.57      7.04 o 
   1   7  13        0.21        3.87      6.22 o 
   2   7  13       15.31       18.47      7.92 o 
   3   7  13        1.05        6.88      6.88 o 
  -3   8  13        6.10        0.00      6.77 o 
  -2   8  13       14.87       20.38      6.77 o 
  -1   8  13       13.11       12.87      6.08 o 
   0   8  13      140.08      143.08      8.93 o 
   1   8  13       13.82       15.94      7.16 o 
   2   8  13        1.27        7.56      7.56 o 
   3   8  13        0.01        4.66      6.77 o 
  -3   9  13        4.23        5.14      6.93 o 
  -2   9  13       31.70       31.03      7.29 o 
  -1   9  13       27.38       41.24      8.12 o 
   0   9  13      113.28      107.20      8.95 o 
   1   9  13        0.37        7.52      7.52 o 
   2   9  13        0.99        7.90      5.91 o 
  -3  10  13        0.05        2.65      6.23 o 
  -2  10  13       56.61       60.65      9.48 o 
  -1  10  13        6.74        7.39      7.39 o 
   0  10  13      205.68      221.96     11.03 o 
   1  10  13        0.16       18.45      7.03 o 
   2  10  13        0.76        3.61      7.23 o 
  -3  11  13        3.78        0.85      8.06 o 
  -2  11  13       33.43       28.68      8.92 o 
  -1  11  13       30.19       29.65      8.88 o 
   0  11  13       23.49       25.43      5.63 o 
   1  11  13      120.27      121.94     12.76 o 
   2  11  13       12.57       21.99      9.51 o 
  -3  12  13       34.45       28.09      8.33 o 
  -2  12  13        0.20        2.52      6.34 o 
  -1  12  13      231.40      216.38     15.98 o 
   0  12  13       30.92       34.35      5.89 o 
   1  12  13        3.72        1.75      6.56 o 
   2  12  13       61.46       71.91     11.90 o 
  -3  13  13       29.46       29.52     10.20 o 
  -2  13  13        1.03        0.86      7.06 o 
  -1  13  13        0.97        1.66      7.71 o 
   0  13  13       20.05       27.18      6.13 o 
   1  13  13        0.04        0.00      6.67 o 
   2  13  13        0.88        3.77      6.30 o 
  -2  14  13        0.20        8.85      6.04 o 
  -1  14  13       11.70        5.99      7.28 o 
   0  14  13        1.41        5.79      5.79 o 
   1  14  13        3.20        6.49      6.85 o 
  -2  15  13        0.29        1.84      6.10 o 
  -1  15  13       16.69       19.26      7.02 o 
   0  15  13        1.36        3.79      4.77 o 
   1  15  13       16.61       22.49      6.89 o 
  -1  16  13        0.01        4.45      7.23 o 
   0  16  13        1.69        2.35      5.89 o 
   1  16  13        4.54        0.94      8.62 o 
  -1  17  13        2.66       12.75      6.42 o 
   0  17  13        0.07        9.41      4.29 o 
  -4   0  14       22.24       29.14      7.26 o 
  -3   0  14        2.00        1.49      6.47 o 
  -2   0  14      423.67      363.67     18.80 o 
  -1   0  14     1376.78     1356.54     33.26 o 
   0   0  14       45.49       44.80      6.85 o 
   1   0  14      119.37      121.49     11.83 o 
   2   0  14       67.71       58.67      9.53 o 
   3   0  14       17.58       21.67      5.86 o 
  -4   1  14        1.28        4.75      6.20 o 
  -3   1  14       88.75      106.61     11.34 o 
  -2   1  14        0.09       12.79      6.02 o 
  -1   1  14      376.46      367.31     18.40 o 
   0   1  14       62.49       78.64      7.74 o 
   1   1  14       74.45       86.74     10.84 o 
   2   1  14       17.29       20.00      8.33 o 
   3   1  14        3.00        4.24      6.53 o 
  -4   2  14       16.85        3.22      8.32 o 
  -3   2  14       14.99       22.30      7.52 o 
  -2   2  14       39.37       49.70      8.73 o 
  -1   2  14      446.42      504.35     20.84 o 
   0   2  14      312.27      346.02     13.32 o 
   1   2  14        1.77        7.30      7.30 o 
   2   2  14        5.14        1.65      7.33 o 
   3   2  14        1.81        7.85      5.84 o 
  -3   3  14        2.42       10.22      5.81 o 
  -2   3  14        4.55        7.33      5.61 o 
  -1   3  14        9.80        6.38      7.10 o 
   0   3  14       96.86       88.34      8.56 o 
   1   3  14        0.72        7.29      7.29 o 
   2   3  14        3.93       14.15      6.72 o 
   3   3  14        6.52       19.47      7.06 o 
  -3   4  14        2.01        3.22      6.11 o 
  -2   4  14       48.11       45.50      9.03 o 
  -1   4  14       58.71       53.55      8.39 o 
   0   4  14      292.46      288.15     12.26 o 
   1   4  14        0.34        7.16      7.45 o 
   2   4  14       45.89       46.72     10.45 o 
   3   4  14        0.00        2.70      7.13 o 
  -3   5  14        1.08        1.66      6.24 o 
  -2   5  14        2.66        1.48      6.12 o 
  -1   5  14       16.27       16.17      6.41 o 
   0   5  14      122.90      116.63      9.13 o 
   1   5  14       47.59       41.62      9.49 o 
   2   5  14        0.90        0.00      7.38 o 
   3   5  14        4.90       12.87      7.26 o 
  -3   6  14       45.06       51.70      8.96 o 
  -2   6  14        7.90        3.86      5.70 o 
  -1   6  14       15.89        5.97      6.42 o 
   0   6  14        4.19        1.89      4.90 o 
   1   6  14        1.64        6.66      6.86 o 
   2   6  14        0.00        6.15      6.60 o 
  -3   7  14        0.22        3.45      7.91 o 
  -2   7  14        0.41        5.53      5.53 o 
  -1   7  14       58.05       59.01      9.12 o 
   0   7  14        0.06        1.83      8.69 o 
   1   7  14       69.48       82.58     11.04 o 
   2   7  14        9.17       15.32      6.89 o 
  -3   8  14        8.41        9.61      7.33 o 
  -2   8  14       17.94       18.72      6.59 o 
  -1   8  14       25.23       21.93      7.58 o 
   0   8  14       85.73       75.93      7.26 o 
   1   8  14        4.63        0.86      7.04 o 
   2   8  14        0.02        1.81      6.52 o 
  -3   9  14        0.11        2.69      7.07 o 
  -2   9  14       78.22       88.19     11.32 o 
  -1   9  14       46.16       21.68      9.54 o 
   0   9  14        2.74        8.82      4.95 o 
   1   9  14        8.56       24.82      8.33 o 
   2   9  14        0.75        2.80      8.38 o 
  -3  10  14       10.74       11.81      7.37 o 
  -2  10  14       56.65       48.52      9.18 o 
  -1  10  14       59.40       55.87     10.75 o 
   0  10  14       47.11       47.61      7.22 o 
   1  10  14        2.19        5.46      7.72 o 
   2  10  14        8.09        2.86      9.11 o 
  -3  11  14       67.63       81.04     11.20 o 
  -2  11  14        0.40        4.34      6.00 o 
  -1  11  14       56.17       53.90     10.68 o 
   0  11  14        0.08        5.14      5.14 o 
   1  11  14       57.33       36.09     11.47 o 
   2  11  14       20.29       22.19      8.76 o 
  -2  12  14        9.35       10.67      7.22 o 
  -1  12  14        7.99        8.64      6.52 o 
   0  12  14       45.76       47.70      6.44 o 
   1  12  14       13.13       16.04      8.29 o 
  -2  13  14        2.05        8.14      6.45 o 
  -1  13  14       42.13       53.75     10.63 o 
   0  13  14        9.11       21.35      5.58 o 
   1  13  14        5.84        2.90      7.25 o 
  -2  14  14        0.05        6.42      6.01 o 
  -1  14  14       11.73        0.86      7.90 o 
   0  14  14       34.25       19.39      9.08 o 
   1  14  14        0.16        0.00      7.48 o 
  -1  15  14        0.54       11.87      5.14 o 
   0  15  14        3.63        1.46      5.17 o 
  -3   1  15        2.25        0.00      7.25 o 
  -2   1  15        0.02        0.75      6.19 o 
  -1   1  15        2.46       12.13      6.02 o 
   0   1  15       27.24       32.51      5.38 o 
   1   1  15        6.36        0.82      6.00 o 
   2   1  15        2.56        8.56      7.72 o 
  -3   2  15       41.38       46.61      9.14 o 
  -2   2  15       25.95       28.60      7.62 o 
  -1   2  15       26.23       26.04      8.11 o 
   0   2  15      109.58      111.62     26.90 o 
   1   2  15        0.33        3.32      5.26 o 
   2   2  15        3.08        1.72      6.98 o 
  -3   3  15        0.12        2.47      8.13 o 
  -2   3  15       30.20       28.26      9.05 o 
  -1   3  15       12.83       17.04      6.46 o 
   0   3  15       56.00       69.68      7.73 o 
   1   3  15       76.02       85.37     11.58 o 
   2   3  15       21.99       23.92      9.08 o 
  -3   4  15        6.19        0.81      6.53 o 
  -2   4  15        0.55        7.23      6.36 o 
  -1   4  15        3.92        6.76      6.76 o 
   0   4  15      288.83      288.42     13.18 o 
   1   4  15      234.32      273.26     19.70 o 
   2   4  15       15.74       24.44      8.99 o 
  -3   5  15        0.81        7.64      7.64 o 
  -2   5  15        1.38        6.49      6.14 o 
  -1   5  15        3.26        6.42      5.70 o 
   0   5  15      115.98      116.95      9.23 o 
   1   5  15      311.58      290.15     20.11 o 
   2   5  15       37.02       24.88     10.75 o 
  -3   6  15        0.26        0.90      7.44 o 
  -2   6  15        0.85        7.48      7.48 o 
  -1   6  15        0.04        2.44      6.79 o 
   0   6  15       44.21       33.50      6.18 o 
   1   6  15      118.82      119.42     14.18 o 
   2   6  15       16.02       30.95      7.49 o 
  -3   7  15       15.05       10.59      7.22 o 
  -2   7  15        1.20        4.26      7.23 o 
  -1   7  15        4.28        8.32      6.33 o 
   0   7  15       12.33       19.13      6.42 o 
   1   7  15       99.99      104.13     14.76 o 
   2   7  15       14.85        7.68      7.49 o 
  -3   8  15        4.25        4.51      6.90 o 
  -2   8  15       11.58       26.81      6.44 o 
  -1   8  15       24.06       28.87      7.67 o 
   0   8  15       10.32       18.92      4.80 o 
   1   8  15       14.08       23.44      9.21 o 
   2   8  15       10.13       14.58      8.35 o 
  -2   9  15        0.19        6.16      6.77 o 
  -1   9  15        0.52       11.23      4.31 o 
   0   9  15       29.65       25.30      5.47 o 
   1   9  15       52.12       70.58     10.00 o 
   2   9  15       25.86       16.68      8.65 o 
  -2  10  15        4.13        4.48      6.90 o 
  -1  10  15       24.70       23.81      8.47 o 
   0  10  15        7.68        9.59      5.22 o 
   1  10  15        7.53        0.94      7.48 o 
  -2  11  15        0.03        0.94      6.75 o 
  -1  11  15       16.04       23.31      8.66 o 
   0  11  15        0.02        0.23      5.07 o 
   1  11  15        0.15        5.92      7.57 o 
  -2  12  15        5.87        1.86      6.91 o 
  -1  12  15       21.11       15.52      7.67 o 
   0  12  15       60.16       64.79      7.21 o 
   1  12  15        0.18        0.00      6.00 o 
  -1  13  15        9.08        6.52      7.81 o 
   0  13  15       34.95       27.41      6.80 o 
   0  14  15        6.44        7.63      5.81 o 
  -3   0  16        0.01        0.81      6.47 o 
  -2   0  16        6.37       12.74      7.71 o 
  -1   0  16       59.48       73.26     10.47 o 
   0   0  16       98.33      110.61      8.52 o 
   1   0  16        4.76        1.76      7.86 o 
   2   0  16        4.66        2.67      6.64 o 
  -3   1  16       29.63       32.66      9.56 o 
  -2   1  16        3.27        4.03      7.06 o 
  -1   1  16        2.41        0.79      6.55 o 
   0   1  16        5.77        7.76      5.17 o 
   1   1  16       14.92       18.49      5.92 o 
   2   1  16       15.65        8.99      8.42 o 
  -3   2  16       10.29       13.25      6.94 o 
  -2   2  16        0.00        2.49      6.80 o 
  -1   2  16       15.95       36.21      7.40 o 
   0   2  16      103.96       84.28      8.48 o 
   1   2  16        0.00        7.20      7.47 o 
   2   2  16       12.28       12.75      6.05 o 
  -3   3  16       75.81       53.22     11.63 o 
  -2   3  16       14.25       14.15      7.62 o 
  -1   3  16        1.50        1.68      5.15 o 
   0   3  16        1.03        0.58     10.55 o 
   1   3  16        7.41        2.77      8.86 o 
   2   3  16       34.26       35.47     10.29 o 
  -3   4  16       10.84        0.85      8.40 o 
  -2   4  16       46.11       39.84     10.38 o 
  -1   4  16        5.54        8.47      6.78 o 
   0   4  16        5.90       15.17      5.38 o 
   1   4  16        1.33        4.66      6.80 o 
   2   4  16        0.31        4.72      8.42 o 
  -2   5  16        0.06        2.63      5.35 o 
  -1   5  16        5.55        6.00      6.00 o 
   0   5  16       70.76       80.14      8.03 o 
   1   5  16       82.11       60.80     12.27 o 
  -2   6  16       20.64       20.21      7.67 o 
  -1   6  16        7.24       12.27      7.53 o 
   0   6  16        0.07        0.35      8.21 o 
   1   6  16       21.47       20.29      9.30 o 
  -2   7  16        3.04        6.22      5.89 o 
  -1   7  16       15.93       24.07      6.71 o 
   0   7  16        3.56        0.43      5.57 o 
   1   7  16       40.53       44.22     10.88 o 
  -2   8  16        3.26        4.51      7.07 o 
  -1   8  16        0.17        3.65      7.49 o 
   0   8  16        0.04        3.99      7.99 o 
   1   8  16       24.39       45.89      9.06 o 
  -2   9  16        2.61       12.97      6.53 o 
  -1   9  16       10.77        9.21      8.32 o 
   0   9  16       11.51       15.34      5.73 o 
   1   9  16        0.48       11.13      5.94 o 
  -1  10  16        6.11       12.11      7.63 o 
   0  10  16       12.26       10.16      6.24 o 
   1  10  16       10.67       16.31      7.32 o 
  -1  11  16       11.59       19.84      8.84 o 
   0  11  16       33.38       22.88      6.89 o 
  -2   1  17        6.18       14.31      6.84 o 
  -1   1  17        6.08       13.82      5.89 o 
   0   1  17       17.55       23.30      5.64 o 
   1   1  17        2.58        2.79      6.64 o 
  -2   2  17        3.07        7.71      5.38 o 
  -1   2  17        8.72        3.52      7.66 o 
   0   2  17        8.13        9.82      5.54 o 
   1   2  17       15.14        6.66      8.79 o 
  -2   3  17        2.18        7.78      6.24 o 
  -1   3  17        2.61        0.00      5.71 o 
   0   3  17        9.00       11.41      7.03 o 
   1   3  17        3.91        5.85      5.85 o 
  -2   4  17        2.82        4.41      6.87 o 
  -1   4  17        0.18        7.41      7.41 o 
   0   4  17        0.01        3.34      5.67 o 
   1   4  17        3.77        6.89      7.71 o 
  -2   5  17        1.71        2.71      5.59 o 
  -1   5  17        9.67       24.65      6.91 o 
   0   5  17        0.84        2.50      4.94 o 
   1   5  17       50.77       24.96     11.02 o 
  -2   6  17        2.67        0.90      7.67 o 
  -1   6  17       10.79       17.58      6.92 o 
   0   6  17       16.93       12.09      6.16 o 
   1   6  17       16.82       23.37      9.21 o 
  -1   7  17        1.48        1.92      6.63 o 
   0   7  17       49.72       75.79     23.46 o 
  -1   8  17        0.62        6.69      6.69 o 
   0   8  17        4.96        0.16      9.89 o 
  -1   0  18        5.01        8.04      6.34 o 
   0   0  18        1.03        0.84      4.42 o 
  -1   1  18        4.20       18.88      6.07 o 
   0   1  18        4.65        3.95      4.97 o 
  -1   2  18        2.69        5.46      7.04 o 
   0   2  18        7.13        9.94      9.65 o 
  -1   3  18       10.13       10.17      9.00 o 
   0   3  18        2.74        3.32      4.87 o 
                                                 
